# Supplementary material for: Association between lipid metabolism and cognitive function in patients with schizophrenia
Source: Front Psychiatry. 2022 Nov 24;13:1013698. doi: 10.3389/fpsyt.2022.1013698 (PMC9729695; doi:10.3389/fpsyt.2022.1013698)
Supplement: Supplementary file 2 [file Table_1.xlsx]

## Sheet: Mean
MS2 name	MS2 score	rt	mz	SuperClass	NC1	NC2	NC3	NC4	NC5	NC6	NC7	NC8	NC9	NC10	NC11	NC12	NC13	NC14	NC15	Mean NC	CI1	CI2	CI3	CI4	CI5	CI6	CI7	CI8	CI9	CI10	CI11	CI12	CI13	CI14	CI15	Mean CI
1H-Pyrrole-2-carboxaldehyde	1	27.4294	96.0447	Organic oxygen compounds	0.00900712	3.88435e-05	0.012712	0.0119594	3.92488e-05	0.013293	0.0148557	0.0244431	4.1721e-05	3.88719e-05	0.0156834	3.88116e-05	0.0432422	0.00312723	0.0134391	0.0107973	0.0236416	0.090733	0.0570174	0.0588649	0.0491267	0.153404	3.52523e-05	0.0119406	0.0115838	0.0145953	0.0136587	0.0118368	3.62822e-05	3.46669e-05	0.0147901	0.0340866
Quinoline	0.99997	47.7138	130.065	Organoheterocyclic compounds	0.017812	0.0378809	0.0281638	0.0326409	0.0388096	0.0570656	0.0455755	0.0423983	0.103765	0.0357124	0.0526433	0.0524695	0.0234208	0.0408333	0.0596849	0.0445917	0.0193815	0.031193	0.0305405	0.0295861	0.0571002	0.0844209	0.0181195	0.049433	0.0667021	0.0435426	0.0353236	0.0489	0.0321765	0.0307953	0.0321894	0.0406269
5-Aminopentanoic acid	0.999938	287.407	118.086	Organic acids and derivatives	32.844	42.4795	33.8717	33.5268	37.8096	45.2751	29.0049	42.2869	41.7065	36.5779	35.4978	32.0424	32.9347	24.3277	40.9635	36.0766	41.3376	37.5397	29.9949	39.0333	40.2301	33.984	30.2455	37.9387	41.8289	30.011	27.7554	32.7869	43.0917	39.6329	33.6388	35.9366
N4-Acetylcytidine	0.999817	174.082	286.102	Nucleosides, nucleotides, and analogues	0.0448431	0.102049	0.0245106	0.0318555	0.0183367	0.0499808	0.0498893	0.0343198	0.0234555	0.0394247	0.0213823	0.0464756	0.0310707	0.0241932	0.050624	0.039494	0.0935987	0.0291173	0.0379187	0.0478534	0.0292116	0.0331383	0.0148433	0.0207391	0.0384302	0.0308621	0.0728503	0.0280238	0.0243567	0.0183103	0.0486172	0.0378581
1-Pyrroline	0.999778	406.075	70.0656	Organoheterocyclic compounds	0.0431422	0.0480719	0.0347731	0.0407988	0.0405837	0.0424386	0.0402779	0.0447258	0.0322433	0.0318748	0.0382078	0.0258882	0.0416866	0.0567965	0.0471178	0.0405751	0.0414359	0.0351322	0.041108	0.0342962	0.0434124	0.041746	0.0198155	0.0348768	0.0300145	0.0378382	0.0279384	0.0313231	0.0326643	0.0337251	0.0403455	0.0350448
Cotinine	0.999729	47.5888	177.102	Organoheterocyclic compounds	0.0108059	0.244216	0.00665573	0.0186671	0.00544669	0.00754814	0.00403863	0.664884	0.282492	0.0126063	0.00602326	0.0034139	1.00396	0.00972367	0.00500702	0.152366	0.56329	1.62413	1.12602	2.10076	1.59784	1.41772	0.00403715	0.00184275	0.00225598	0.00723608	0.0030981	0.00356417	0.00530119	0.00622366	0.00490968	0.564548
D-Proline	0.999586	326.661	116.071	Organic acids and derivatives	21.7241	21.6608	11.1329	21.9564	19.4259	20.0449	22.0395	17.3468	14.0134	16.9111	10.9597	19.3615	18.3598	22.3838	14.2083	18.1019	13.8933	17.3971	11.3866	13.808	15.4731	13.4576	11.1209	11.4841	14.5661	14.2989	12.2862	7.75377	15.8396	10.011	24.0746	13.7901
Hypoxanthine	0.999556	178.516	137.045	Organoheterocyclic compounds	3.01734	4.99094	2.56021	11.8622	7.46083	5.55915	10.595	7.25821	6.82001	4.92091	8.0653	3.82598	4.75069	7.68473	9.2947	6.57775	5.67563	8.23934	6.27825	9.22428	5.73049	5.01194	2.60996	6.38222	10.4909	3.69597	3.17457	6.42501	3.50609	5.98669	6.85341	5.95232
Pyrrolidine	0.999502	315.923	72.0812	Organoheterocyclic compounds	0.590448	0.849794	1.02796	1.07465	0.793957	0.942123	0.806896	1.28104	0.855628	1.02163	0.790417	0.858362	1.20837	1.25807	0.695104	0.936963	0.754398	0.889094	0.82038	0.722629	0.839477	0.929018	0.837593	1.25896	1.0231	0.949785	0.546927	0.815861	0.652726	0.868513	0.686081	0.839636
Luteolin	0.999335	26.4062	287.054	Phenylpropanoids and polyketides	0.00023529	0.000621609	0.000359789	0.00171252	0.00273499	0.000279001	0.0049447	0.00500067	0.000951853	0.000204968	0.00108178	0.00908618	3.54233e-05	0.00927986	0.000349596	0.00245855	3.6439e-05	0.000256683	0.00022764	0.00288742	0.000405358	0.000242822	0.000112795	0.00277029	0.0467453	0.011254	0.025505	0.00124253	0.00442992	0.00131981	0.00922706	0.00711088
Creatinine	0.999111	177.635	114.066	Organic acids and derivatives	114.943	134.12	104.672	119.976	85.529	91.1263	109.187	132.971	99.6604	128.527	102.345	113.411	124.235	135.687	119.479	114.391	107.886	101.544	135.37	128.807	122.229	111.534	92.9745	78.2868	109.553	97.7332	90.5651	107.955	95.1358	113.946	97.3107	106.055
Niacinamide	0.999107	58.2286	123.055	Organoheterocyclic compounds	0.0739394	0.0985112	0.146431	0.137579	0.115496	0.0615312	0.261815	0.0842437	0.152131	0.111647	0.203863	0.181497	0.0519018	0.112626	0.353591	0.14312	0.149633	0.19956	0.0827629	0.162234	0.119254	0.130616	0.0873772	0.123526	0.154119	0.0960654	0.125697	0.112141	0.182428	0.136327	0.0853633	0.129807
Kynurenic acid	0.998573	184.806	190.046	Organoheterocyclic compounds	0.0157805	0.012878	0.0148718	0.00942484	0.0171303	0.0153874	0.0142189	0.0101966	0.0226804	0.0237982	0.00655237	0.00641522	0.00689015	0.0188322	0.0123385	0.0138264	0.0170506	0.0110467	0.0151385	0.0182931	0.0170628	0.0120672	0.015747	0.00973358	0.010033	0.0119557	0.0126943	0.0133455	0.00935202	0.0216526	0.0193145	0.0142991
Pentanenitrile	0.998531	529.074	84.0811	Organonitrogen compounds	0.448167	0.754989	0.585612	0.533737	0.5413	0.224187	0.310517	0.357579	0.274277	0.679265	0.444101	0.445851	0.659024	1.13002	0.416651	0.520352	0.663424	0.258964	0.690012	0.484644	0.543211	0.217193	0.357077	0.340019	0.594587	0.383946	0.3076	0.209469	0.421732	0.805881	0.340318	0.441205
L-Glutamic acid	0.99845	416.379	148.06	Organic acids and derivatives	1.2927	2.55308	1.6984	1.96555	2.41585	1.58028	2.61534	2.192	1.73518	1.70363	1.9352	1.45841	2.20616	2.45676	0.980515	1.91927	1.32172	2.15597	1.73791	2.52652	1.97705	1.58888	1.32805	1.76692	3.21084	1.2822	1.37479	1.04497	1.52112	1.7619	1.9064	1.76701
D-Serine	0.998343	391.413	106.05	Organic acids and derivatives	0.89893	0.59167	0.56133	0.526871	0.474927	0.543909	0.615951	0.396309	0.399869	0.511982	0.530147	0.418252	0.411356	0.802654	0.482516	0.544445	0.607212	0.466213	0.542	0.402903	0.561707	0.610784	0.457922	0.456642	0.349286	0.438121	0.562789	0.329638	0.440102	0.492258	0.564425	0.485467
Genistein	0.998302	23.9101	271.059	Phenylpropanoids and polyketides	0.00545191	0.0290703	0.0042356	0.260935	0.00522966	0.00228637	0.0040367	0.00496841	0.00501678	0.0115086	0.0007986	0.0221397	0.00386629	0.0313625	0.000707541	0.0261076	0.000185523	0.00208327	0.000772177	0.00278386	0.00324227	0.0206464	0.000251224	0.110796	0.0561625	0.00510791	0.0234752	0.000362221	0.00976263	0.00136377	0.0127273	0.0166482
5-Aminopentanamide	0.998255	36.2987	117.102	Organic acids and derivatives	2.98854	5.57901	7.45948	9.4394	5.02997	4.84971	4.83904	4.75069	4.02404	7.5519	8.69885	4.51863	7.1612	7.89139	6.34646	6.07522	5.07519	3.43927	5.63088	10.6594	7.05017	4.51085	5.56484	7.57581	4.32304	6.54478	5.01701	5.498	5.34455	6.81106	5.74054	5.91903
Cytosine	0.998197	182.951	112.051	Organoheterocyclic compounds	0.0912835	0.189814	0.101067	0.0953737	0.0789366	0.104035	0.0851802	0.0773645	0.0676832	0.0838772	0.0605732	0.0805314	0.053928	0.233665	0.104037	0.10049	0.0980465	0.0677057	0.0787212	0.0925787	0.0788759	0.0921412	0.0498239	0.087231	0.078058	0.0616467	0.0733593	0.0852807	0.0641924	0.0520819	0.0711322	0.0753917
L-Carnitine	0.998101	367.483	162.112	Organic nitrogen compounds	46.4043	60.2344	53.7837	55.1553	60.687	57.9792	62.6672	59.4173	67.0932	57.7543	56.5987	65.3832	63.3754	72.2216	60.6613	59.9611	64.8582	51.7201	56.9231	66.5	57.4853	58.5201	49.0488	59.2709	46.9347	55.2001	48.4877	57.3621	56.5336	61.6883	48.9349	55.9645
Daidzein	0.99805	24.8121	255.064	Phenylpropanoids and polyketides	0.0072656	0.0294295	0.0178904	0.230688	0.00417394	0.00416532	0.00382565	0.000825523	0.00312151	0.0265575	0.000815619	0.00859634	0.00769587	0.0206274	0.000750334	0.0244286	0.00204094	0.00497308	0.00302142	0.00047561	0.00328706	0.0408094	0.000494196	0.115847	0.0148055	0.00208846	0.00641746	0.0032685	0.00176623	0.0012113	0.00269067	0.0135464
L-Isoleucine	0.997966	291.661	132.102	Organic acids and derivatives	5.54524	7.92759	6.72013	7.6573	6.14816	6.95484	6.54556	9.31222	5.57341	8.75332	6.16847	7.8699	7.59817	10.2365	5.92387	7.26231	4.6234	5.61951	6.99098	6.78977	7.23968	5.73563	6.26309	6.64189	6.87378	6.21092	4.35845	4.40075	5.53085	7.35585	5.93179	6.03776
5-[2H-Pyrrol-4-(3H)-ylidenemethyl]-2-furanmethanol	0.997716	292.615	178.086	Organoheterocyclic compounds	0.068842	0.0318986	0.0393591	0.0313154	0.037372	0.0476416	0.0515742	0.0572548	0.0738356	0.0395443	0.0580519	0.0667414	0.0330305	0.0528844	0.0602724	0.0499745	0.052799	0.0508017	0.0455521	0.062215	0.0260572	0.0185334	0.0484433	0.0741607	0.0419915	0.0420181	0.033234	0.0381526	0.0323503	0.0509843	0.0276512	0.0429963
Aflatoxin B2	0.997429	649.539	315.079	Phenylpropanoids and polyketides	0.0565697	0.00773458	0.015094	0.0736764	0.0126445	0.0122423	0.0102515	0.011573	0.0060142	0.010738	0.0122307	0.00571066	0.0176063	0.0160813	0.00319259	0.0180906	0.0140912	0.0122261	0.0125754	0.00839571	0.0135098	0.00310284	0.00789689	0.0121994	0.0123007	0.0110963	0.0112031	0.0126128	0.012531	0.0105218	0.01396	0.0112149
N6-Methyladenosine	0.997392	295.625	282.118	Nucleosides, nucleotides, and analogues	0.154754	0.166713	0.161725	0.138361	0.145964	0.134825	0.137451	0.134019	0.121874	0.166891	0.129869	0.171926	0.176022	0.224573	0.112524	0.151833	0.134933	0.114662	0.172467	0.142648	0.147768	0.127034	0.116541	0.11191	0.172552	0.101535	0.105086	0.118641	0.138992	0.113181	0.117021	0.128998
3,3,5-triiodo-L-thyronine-beta-D-glucuronoside	0.997236	280.713	132.102	Organic acids and derivatives	10.4085	14.8911	15.0777	12.9594	17.5522	12.8647	18.7751	16.1069	10.4797	15.7588	11.7747	14.2086	14.2895	19.2673	11.4962	14.394	14.8376	16.3271	11.9106	11.7235	15.0128	11.2148	10.2588	13.5032	13.0151	18.3124	9.6573	10.7024	11.1116	21.0739	11.3584	13.3346
Choline	0.997215	274.322	104.107	Organic nitrogen compounds	17.3776	27.8343	25.8831	25.5457	25.6613	27.705	20.4065	30.5366	21.5399	29.0886	25.0363	28.6729	27.2084	30.6477	27.5587	26.0469	23.5824	23.0651	21.1518	27.2268	24.1038	25.2596	20.4162	24.0449	24.3017	22.135	20.98	22.9216	23.725	21.644	23.9074	23.231
5-Heptyltetrahydro-2-oxo-3-furancarboxylic acid	0.996999	224.494	229.143	Organoheterocyclic compounds	0.0181691	0.0372568	0.0144309	0.0877222	0.0083607	0.00393045	0.0252356	0.0133003	0.00509378	0.0105807	0.00600975	0.00935425	0.0601745	0.00541221	0.00744826	0.020832	0.100481	0.0201313	0.0145758	0.00617456	0.00673037	0.00960335	0.00679776	0.00147807	0.0062164	0.00398424	0.0354487	0.0117126	0.00486671	0.0186753	0.0186113	0.0176992
Solavetivone	0.996147	56.4339	219.174	Lipids and lipid-like molecules	0.416992	0.219055	0.264693	0.279128	0.276568	0.389826	0.14826	0.224327	0.182078	0.232486	0.201921	0.198251	0.197561	0.256359	0.15213	0.242642	0.108694	0.370824	0.151287	0.254393	0.214905	0.190976	0.539909	0.24426	0.129312	0.235937	0.380938	0.50205	0.544717	0.354967	0.331985	0.303677
p-Aminobenzoic acid	0.995385	301.037	138.055	Benzenoids	0.120478	0.432111	1.06252	0.484755	2.00304	1.91821	0.620511	0.857988	0.340176	1.78816	0.500041	0.197063	0.181621	3.50385	0.480237	0.96605	1.23801	0.375105	0.449652	0.275157	0.384172	0.216082	0.807928	2.51797	0.524027	0.300097	0.268762	0.371056	0.324141	0.412686	0.584562	0.603294
4-Hydroxybenzaldehyde	0.995296	317.729	123.044	Organic oxygen compounds	0.0627725	0.0814805	0.0533472	0.0652204	0.0506952	0.0608827	0.0591743	0.0612048	0.0521981	0.0514179	0.0462723	0.0439732	0.060054	0.0621816	0.0362755	0.0564767	0.0707677	0.0381071	0.051259	0.0543681	0.0581089	0.0431465	0.0431728	0.0601467	0.0850975	0.0562322	0.0539649	0.0585435	0.0580341	0.0468109	0.0383491	0.0544073
Phosphorylcholine	0.995289	207.903	184.073	Organic nitrogen compounds	1.601	1.57371	2.13135	2.35725	1.94061	2.74762	2.07991	2.67546	1.81317	3.49141	1.81112	2.24089	2.47749	2.49748	1.87784	2.22109	2.12843	2.71847	2.01593	2.54117	1.92488	2.23589	2.11282	3.314	2.05651	2.35657	1.8727	1.84435	1.88765	2.32802	2.44752	2.25233
Ornithine	0.995239	510.372	133.097	Organic acids and derivatives	1.68053	2.2196	2.68217	2.05349	2.4753	1.13901	0.985742	1.09866	0.699825	1.75294	1.52745	0.739321	2.75928	2.53782	1.35498	1.71374	1.82068	0.796295	2.03123	1.64705	1.63361	0.924628	0.899562	1.21639	1.66767	1.07308	1.21058	0.593342	1.6942	1.77851	1.44414	1.36206
Pipecolic acid	0.99506	528.585	130.086	Organic acids and derivatives	1.28523	1.98288	1.68593	1.47446	1.55427	0.664744	0.88785	1.03119	0.742922	1.95319	1.28312	1.19324	1.86809	3.30113	1.18193	1.47268	1.81262	0.725187	1.92417	1.38294	1.53613	0.611012	0.995313	0.980542	1.67383	1.06019	0.882566	0.595391	1.16887	2.29619	0.973174	1.24121
L-Histidine	0.994955	507.486	156.077	Organic acids and derivatives	0.690677	1.14821	0.690736	0.728233	0.778525	0.977084	1.73674	0.537578	0.913878	0.681775	1.12456	1.06634	0.569913	0.811855	0.962189	0.894553	0.666631	1.12911	0.695204	0.810566	0.964054	0.840745	0.413584	0.875702	0.800299	0.987459	0.753983	0.535164	0.716885	0.346582	0.792224	0.755213
Propionylcarnitine	0.994903	296.428	218.138	Lipids and lipid-like molecules	1.20097	3.5106	1.90251	4.20745	1.76512	0.937937	1.5766	2.67049	2.21377	2.07159	1.8492	3.03959	2.36193	2.75161	1.27784	2.22248	1.80985	1.0095	1.42455	1.80825	1.62295	1.03835	1.19071	2.25047	0.976709	1.93222	0.658716	1.37172	1.21954	1.61847	1.08034	1.40082
2-Propylpiperidine	0.994653	221.829	128.143	Alkaloids and derivatives	3.57115	3.47417	3.43914	4.35058	3.85183	3.66935	3.81626	4.48115	4.53678	3.72689	3.87934	3.2568	3.47662	5.46717	3.61207	3.90729	4.08652	4.46051	4.44144	3.422	3.42687	3.54439	3.25115	4.70413	3.30707	3.14846	3.12236	3.48744	3.24454	3.27119	3.56563	3.63225
Methyl 2-aminobenzoate	0.993745	266.404	152.07	Benzenoids	0.105599	0.0938398	0.11012	0.131784	0.108308	0.118006	0.106764	0.108457	0.0760818	0.0802053	0.104136	0.065889	0.100399	0.104328	0.107312	0.101415	0.0988292	0.103873	0.100451	0.088369	0.107644	0.106214	0.0750908	0.0599263	0.0982958	0.100055	0.10995	0.0895025	0.101482	0.092388	0.102006	0.0956051
Pyrrolidonecarboxylic acid	0.99339	388.762	130.05	Organic acids and derivatives	11.6122	12.1027	12.9404	11.1814	14.2772	12.5491	14.1839	11.379	12.9472	12.1145	12.0661	10.7856	11.3937	17.1844	10.7838	12.5001	13.0598	9.80368	11.8104	11.1035	11.751	12.0767	9.30456	9.94845	10.2673	10.8038	9.92512	9.01505	13.0109	12.4526	12.2591	11.1061
N-Ethylglycine	0.992447	315.026	104.071	Organic acids and derivatives	6.55886	0.72917	0.549123	1.74192	0.885021	0.619277	0.447741	1.27174	0.399259	0.460996	0.670609	0.312654	1.75541	0.357712	0.437969	1.1465	0.687431	0.96513	0.606532	0.352761	0.886046	0.840468	1.16175	0.485137	0.60802	0.49824	0.49646	0.48846	0.485399	0.281834	0.461947	0.620374
Dihydrouracil	0.992251	253.254	115.05	Organoheterocyclic compounds	0.805352	0.810672	2.00854	0.888123	0.938999	0.816127	0.810672	0.748656	0.756673	0.864949	0.797752	0.58114	0.941184	1.12475	0.917255	0.920723	0.878626	0.856819	0.82392	0.865088	0.908409	0.780362	0.741011	0.864619	0.696788	0.721279	0.736959	0.623726	0.783482	0.960673	0.930456	0.811481
Indole	0.991661	276.192	118.065	Organoheterocyclic compounds	0.270029	0.517817	0.426239	0.400562	0.401807	0.393194	0.366175	0.393903	0.342544	0.505344	0.375896	0.373813	0.455483	0.484998	0.422668	0.408698	0.398447	0.268204	0.423779	0.412843	0.513467	0.347196	0.255434	0.457481	0.525311	0.383934	0.33134	0.378134	0.442917	0.460756	0.350757	0.396667
beta-Alanine	0.991569	362.23	90.0552	Organic acids and derivatives	0.553755	0.819235	0.742017	0.842607	1.2206	1.41798	0.949557	0.872496	1.00797	1.18964	0.826139	1.53813	0.786005	1.95347	0.904569	1.04161	0.530703	0.926087	0.614713	1.37167	0.603933	0.668273	1.10079	0.795284	0.963304	0.873709	0.693609	0.59443	1.2856	0.803544	1.0722	0.859857
2,5-Dihydro-2,4-dimethyloxazole	0.990773	52.9554	100.076	Organoheterocyclic compounds	7.47688	2.38305	6.54224	4.03101	1.3407	0.636784	0.776257	1.6513	2.82593	2.07352	1.85102	3.92221	0.613148	3.12563	3.83055	2.87201	2.75051	1.20645	4.26358	4.85192	1.76325	4.44097	0.241704	1.88525	1.76449	0.432128	1.13727	5.75915	1.13804	3.6111	4.6471	2.65953
3-Methylguanine	0.990595	199.365	166.072	Organoheterocyclic compounds	0.276841	0.303185	0.214199	0.260093	0.188359	0.18628	0.230477	0.210727	0.194494	0.20654	0.26054	0.255468	0.202841	0.266244	0.283787	0.236005	0.238166	0.199862	0.213071	0.258114	0.197962	0.21655	0.130936	0.1483	0.27486	0.200865	0.183022	0.162149	0.175317	0.184775	0.172077	0.197068
Acrylamide	0.990395	36.3036	72.0448	Organic acids and derivatives	0.581483	1.04344	1.51801	1.92288	0.948284	0.936174	0.924201	0.887294	0.729143	1.40146	1.6656	0.798685	1.39309	1.50054	1.17773	1.16187	0.96629	0.683737	1.12903	0.799256	1.37981	0.849256	0.977359	1.44837	0.848739	1.22979	0.951809	1.07185	0.9847	1.31871	1.11134	1.05
N4-Acetylaminobutanal	0.990261	75.8294	130.086	Organic oxygen compounds	0.0557513	0.0556806	0.0703977	0.0318642	0.0582932	0.0536439	0.0177159	0.0413628	0.0205605	0.0560243	0.0480562	0.0643711	0.0251054	0.0584656	0.0335833	0.0460584	0.0626349	0.0462431	0.0100913	0.0153094	0.0538123	0.055918	0.0395423	0.033441	0.020711	0.0222165	0.0506433	0.0530921	0.0380108	0.0528853	0.0402718	0.0396549
Muscomosin	0.989684	311.463	315.086	Phenylpropanoids and polyketides	0.0119409	0.0173729	0.01252	0.00689516	0.0114864	0.0113938	0.0159045	0.0181968	0.0103849	0.0116215	0.0108203	0.0147557	0.0112307	0.00814593	0.00964825	0.0121545	0.00940227	0.0108744	0.011202	0.0126336	0.0127041	0.0113589	0.0118743	0.0113264	0.00555178	0.00619271	0.0106105	0.00918799	0.0107636	0.0089449	0.0102088	0.0101891
Pyroglutamic acid	0.988535	243.215	130.05	Organic acids and derivatives	0.391506	0.343728	0.293181	0.122503	0.187231	0.0180934	0.237629	0.167336	0.229157	0.124334	0.295791	0.240344	0.250511	1.17611	0.449432	0.301792	0.0656731	0.020706	0.0648125	0.094287	0.138146	0.0529807	0.258721	0.415578	0.0382765	0.246544	0.0692957	0.109393	0.221718	0.156741	0.242854	0.146382
Benzaldehyde	0.988401	274.687	107.049	Benzenoids	0.0638191	0.0920348	0.0749295	0.0825409	0.0604286	0.0614793	0.0621931	0.0766274	0.0557565	0.0829184	0.0643224	0.0675821	0.0835865	0.0952486	0.0857203	0.0739458	0.0684041	0.0562784	0.0639077	0.0703701	0.103441	0.0713276	0.0453242	0.074431	0.0789481	0.0617634	0.0660952	0.0758804	0.076612	0.0700159	0.0641259	0.069795
N-Ornithyl-L-taurine	0.987712	233.988	240.101	Organic acids and derivatives	0.0160309	0.0242866	0.0385824	0.012413	0.0253731	0.0188105	0.0263646	0.0281212	0.0337515	0.0172516	0.0181147	0.0281363	0.018352	0.0112656	0.0185032	0.0223571	0.0304339	0.0322497	0.0208053	0.0309791	0.0186595	0.012983	0.0242771	0.0428712	0.0224274	0.0230229	0.0167564	0.011258	0.0356568	0.0496248	0.00729981	0.025287
L-Threonine	0.986357	367.685	120.066	Organic acids and derivatives	0.893116	0.923625	0.904374	0.835524	0.950479	1.09048	1.01379	0.726804	0.701622	1.02511	0.867216	0.860557	0.936379	0.869019	0.846569	0.896311	0.998841	0.626311	0.73933	0.859275	0.712224	1.27966	0.798921	0.853574	0.981771	1.25008	0.868468	0.654307	1.00017	1.09163	1.07876	0.919554
Methylpyrazine	0.986177	349.055	95.0606	Organoheterocyclic compounds	0.506832	0.428845	0.546667	0.372281	0.477819	0.281983	0.278257	0.284342	0.189265	0.514744	0.339297	0.232522	0.618339	0.508846	0.312058	0.392807	0.44816	0.277126	0.550915	0.38884	0.433378	0.300421	0.421334	0.399845	0.335787	0.321315	0.405178	0.263623	0.454235	0.553585	0.406131	0.397325
Imidazoleacetic acid	0.985209	419.144	127.05	Organoheterocyclic compounds	0.303334	0.64122	0.304027	0.326926	0.3197	0.357119	0.333012	0.326467	0.237101	0.291463	0.294478	0.220159	0.262009	0.385317	0.309918	0.327483	0.281287	0.343557	0.285046	0.296155	0.32347	0.320571	0.277604	0.310165	0.300268	0.263933	0.277327	0.284806	0.267308	0.250401	0.318411	0.293354
Acetylhydrazine	0.984998	313.151	75.0557	Organic acids and derivatives	0.0776045	0.0471565	0.0454251	0.0653482	0.0521763	0.0761436	0.0749327	0.0703551	0.0603418	0.0398909	0.0618728	0.0502441	0.0331028	0.0680122	0.0707977	0.0595603	0.0661189	0.0770911	0.0438278	0.0431899	0.0579122	0.0798695	0.0436527	0.0534026	0.0448183	0.0608893	0.061975	0.0537102	0.0503431	0.0393649	0.0609816	0.0558098
D-Alanine	0.98498	381.227	90.0553	Organic acids and derivatives	0.111	0.136718	0.15555	0.161809	0.287057	0.28892	0.141258	0.137293	0.207288	0.195586	0.128242	0.320191	0.163667	0.226328	0.137818	0.186582	0.118933	0.125756	0.120477	0.275385	0.1684	0.187556	0.241089	0.176173	0.157975	0.135188	0.178441	0.16107	0.167449	0.138624	0.14172	0.166282
Sorbitol	0.984975	377.761	183.087	Organic oxygen compounds	0.0822329	0.0732357	0.0640151	0.137819	0.091736	0.159412	0.135379	0.136521	0.140904	0.059204	0.1255	0.102074	0.0554499	0.123316	0.152886	0.109312	0.0985251	0.137471	0.0756507	0.0879851	0.113324	0.116838	0.0638786	0.11598	0.109064	0.126	0.0932978	0.147811	0.0964339	0.0519585	0.10741	0.102775
L-Gulose	0.984951	311.45	203.052	Organic oxygen compounds	1.77464	1.73864	2.28063	1.89391	1.86214	1.63061	1.24603	2.00577	1.6725	1.96498	1.18889	1.45898	2.04816	2.51589	1.59504	1.79179	1.52609	1.6514	2.14788	1.76386	1.77773	1.57093	1.70898	1.57613	1.71561	1.4207	1.44675	1.67358	1.54874	1.6513	1.2332	1.62753
1-Methylhypoxanthine	0.984821	149.299	151.061	Organoheterocyclic compounds	0.069129	0.0873332	0.103934	0.102781	0.0635974	0.0484277	0.0733462	0.0852045	0.0814908	0.0757789	0.0954201	0.0893472	0.0931243	0.10347	0.107307	0.0853128	0.0839247	0.0579639	0.0834831	0.0927491	0.0816649	0.0563158	0.0539964	0.0394413	0.0840513	0.0716631	0.0631539	0.0652697	0.0480659	0.0442011	0.0517179	0.0651775
N-Methylhydantoin	0.983761	266.958	115.05	Organoheterocyclic compounds	0.996268	1.01116	0.931534	1.44776	1.20031	0.789621	0.754433	1.1725	0.61607	0.928595	0.96956	0.933593	0.984435	1.27259	0.745374	0.983587	0.958344	0.890851	0.942677	1.09757	1.03868	1.02365	0.783322	1.1627	1.16828	0.976655	1.09888	1.08948	1.18188	0.976686	0.931633	1.02142
Creatine	0.983252	364.077	132.076	Organic acids and derivatives	5.20881	5.12093	6.36589	5.24877	10.6286	9.07997	4.71971	8.28303	8.18495	7.6304	9.04487	7.74466	5.26862	11.353	7.38356	7.41771	3.39412	4.49494	5.45177	6.61303	5.36913	5.39264	0.0696983	11.2415	4.36674	6.12257	5.41142	4.21817	3.75874	5.0462	6.38077	5.15543
L-Asparagine	0.98308	391.488	133.061	Organic acids and derivatives	0.51019	0.551752	0.517391	0.530492	0.657925	0.467836	0.471783	0.489152	0.377717	0.544635	0.438181	0.407591	0.486973	0.810031	0.57665	0.522553	0.556692	0.413104	0.740583	0.495709	0.487192	0.483854	0.453992	0.432311	0.530879	0.50388	0.389869	0.392097	0.615932	0.532809	0.528805	0.503847
beta-Elemenone	0.983005	39.7451	219.174	Lipids and lipid-like molecules	0.197601	0.14841	0.209657	0.229822	0.211248	0.27962	0.10654	0.0915285	0.131922	0.160171	0.13234	0.109169	0.15763	0.193129	0.106214	0.164333	0.0740687	0.104362	0.119202	0.220136	0.128489	0.126733	0.231889	0.184652	0.0906061	0.178816	0.0829571	0.101013	0.162987	0.212843	0.154784	0.144903
Arecaidine	0.982547	268.202	142.086	Alkaloids and derivatives	0.0218573	0.406552	0.0429678	0.792698	0.0465723	0.110938	0.267718	0.186947	0.200396	0.0235433	0.106353	0.0680245	0.158241	0.0764931	0.269284	0.185239	0.0918469	0.712607	0.0366073	0.0154615	0.0823239	0.108815	0.0170189	0.492409	0.0715002	0.374593	0.0334299	0.140587	0.0787378	0.0516069	0.192815	0.166691
3alpha,4,7,7alpha-Tetrahydro-1H-isoindole-1,3(2H)-dione	0.98212	255.174	152.07	Organoheterocyclic compounds	0.050648	0.0523833	0.0532047	0.0612553	0.0529054	0.0627199	0.0534531	0.0575273	0.0408822	0.0466239	0.0557897	0.0383296	0.0519563	0.0672906	0.0542588	0.0532819	0.0561171	0.0549391	0.0525768	0.0507108	0.0589163	0.056689	0.0404467	0.0281364	0.0507719	0.0505409	0.0487122	0.053807	0.0428955	0.0459482	0.05245	0.0495772
Nicotinic acid	0.982091	207.309	124.039	Organoheterocyclic compounds	0.0303861	0.0342673	0.0493938	0.0301868	0.0467036	0.031874	0.0274273	0.0171312	0.0481092	0.0367691	0.0333248	0.0361861	0.0159103	0.0421584	0.0321964	0.034135	0.0295066	0.0188908	0.0279175	0.0285993	0.0320503	0.0407569	0.0411344	0.0337519	0.0271927	0.0183589	0.0234129	0.0227792	0.0109789	0.0370196	0.0419267	0.0289518
Lauroyl diethanolamide	0.982023	427.246	288.252	Lipids and lipid-like molecules	0.0747548	0.0619184	0.0549281	0.0538793	0.0645869	0.0812735	0.0643916	0.0822773	0.0659318	0.061047	0.0627525	0.0562483	0.0499638	0.0760011	0.0615091	0.0647642	0.0555594	0.0639828	0.0594973	0.0689287	0.0648715	0.0632159	0.0644467	0.0646155	0.0625553	0.0571448	0.0554151	0.0682096	0.0533351	0.0445659	0.0671204	0.0608976
1,2,3,4-Tetrahydro-b-carboline-1,3-dicarboxylic acid	0.981755	312.209	261.087	Alkaloids and derivatives	0.0203873	0.0182343	0.0296412	0.0245119	0.0213285	0.0187993	0.0146869	0.0230439	0.0184384	0.0227479	0.0170127	0.0164414	0.0231515	0.0273662	0.0164939	0.020819	0.0163861	0.0184454	0.0223347	0.0197723	0.0169242	0.0202486	0.019197	0.0171305	0.0185433	0.0161215	0.0150679	0.0202896	0.0173594	0.0187488	0.0153943	0.0181309
Racemethionine	0.981616	300.317	150.058	Organic acids and derivatives	1.08096	1.30846	0.851453	0.839016	1.08729	0.958602	0.952194	1.12454	0.835634	1.27493	0.834888	1.01919	0.968421	1.53218	0.99176	1.04397	1.29674	0.857349	1.25813	1.04219	1.16399	0.887475	0.82422	0.84423	1.18384	1.00103	0.781196	0.927324	1.27091	1.3239	0.984304	1.04312
Trehalose	0.980197	416.195	365.105	Organic oxygen compounds	0.0033022	0.00927118	0.00771725	0.0091762	0.0118078	0.00376281	0.00829281	0.0218706	0.00538623	0.00267572	0.00734366	0.00850938	0.0116284	0.0684017	0.00333107	0.0121651	0.00496747	0.0141921	0.0056062	0.00933697	0.00720779	0.00519172	0.0047376	0.0784643	0.0188976	0.175921	0.323388	0.00346772	0.150771	0.00583021	0.151753	0.0639822
5,7-dihydroxy-2-(4-hydroxy-3-methoxyphenyl)-3,4-dihydro-2H-1-benzopyran-4-one	0.979948	311.332	303.086	Phenylpropanoids and polyketides	0.00520555	0.00461135	0.00543822	0.00441233	0.00558699	0.00521585	0.00317609	0.00435027	0.00443028	0.00607066	0.00279574	0.00474265	0.00486687	0.00381849	0.00495078	0.00464481	0.00433344	0.0045034	0.00571767	0.00535217	0.00458105	0.00557895	0.00572424	0.00512578	0.00428075	0.00381706	0.00442419	0.00496866	0.0044539	0.00471141	0.0042201	0.00478618
(Â±)-Tryptophan	0.979668	277.355	205.097	Organoheterocyclic compounds	1.57137	4.02229	3.562	2.57331	4.16125	3.46441	2.64495	3.07798	3.00484	4.34191	2.50294	2.821	3.50056	3.25428	3.02219	3.16835	2.98727	1.82009	3.58857	3.20539	3.83464	3.05663	2.04349	4.02922	4.45138	3.24122	2.33089	2.7098	3.44887	4.3699	2.83826	3.19704
Diethanolamine	0.977489	310.517	106.086	Organic nitrogen compounds	0.0716974	0.122609	0.110165	0.089214	0.0971847	0.0800192	0.0530721	0.0981802	0.0532276	0.0735475	0.0898055	0.07189	0.0855549	0.0907213	0.0687445	0.0837088	0.0721694	0.124147	0.0576725	0.0553278	0.0727049	0.0866275	0.0763718	0.0617995	0.0563742	0.0475794	0.11755	0.145908	0.130838	0.0898258	0.118719	0.0875744
D-Glutamine	0.975406	388.762	147.076	Organic acids and derivatives	19.1628	19.2403	20.8916	18.3752	22.4856	19.7261	23.2854	18.8869	20.1139	19.3676	19.8417	16.8451	18.8147	26.9752	17.6319	20.1096	21.6719	16.3448	19.4063	17.3181	18.9091	18.6925	14.7076	16.3545	17.1311	17.7819	16.3587	14.7515	20.2245	19.7448	19.0947	17.8995
L-Aspartic acid	0.974424	411.168	134.045	Organic acids and derivatives	0.0561275	0.0588167	0.0745651	0.0430674	0.0554901	0.0312787	0.0271271	0.0220428	0.0203712	0.0828658	0.0292951	0.0228746	0.0808193	0.0671136	0.0304898	0.046823	0.0488795	0.0286575	0.0652461	0.0532214	0.0416654	0.0314654	0.0504532	0.0394434	0.0324583	0.0285536	0.0420766	0.0259192	0.046986	0.0676471	0.0477804	0.0433635
beta-Thujaplicin	0.97402	30.9974	165.091	Hydrocarbon derivatives	0.0989879	0.0900814	0.13442	0.137707	0.11058	0.1343	0.139518	0.170312	0.122336	0.135887	0.0979496	0.11423	0.10465	0.119844	0.169218	0.125335	0.123454	0.149939	0.145628	0.156824	0.124303	0.107495	0.083701	0.135857	0.225717	0.104592	0.128091	0.160935	0.113511	0.12655	0.135084	0.134779
5-Aminoimidazole	0.973561	171.409	84.0559	Organoheterocyclic compounds	0.124076	0.0829273	0.107534	0.137598	0.149479	0.162172	0.126977	0.12898	0.125392	0.137158	0.130925	0.0953105	0.0950074	0.104254	0.132783	0.122705	0.106995	0.112597	0.102103	0.118921	0.135638	0.114716	0.0588697	0.138965	0.11832	0.109967	0.127927	0.11932	0.115144	0.141225	0.115966	0.115778
L-Palmitoylcarnitine	0.972836	195.728	400.34	Lipids and lipid-like molecules	0.253269	0.400994	0.421007	0.290714	0.258033	0.401355	0.422178	0.550955	0.259444	0.385146	0.276578	0.460849	0.411401	0.188558	0.300802	0.352086	0.703288	0.484831	0.383361	0.408318	0.304316	0.348601	0.333696	0.211108	0.41915	0.348703	0.47253	0.35122	0.336255	0.433053	0.261752	0.386679
Trimethylamine N-oxide	0.972561	346.271	76.0761	Organic nitrogen compounds	1.58585	1.46908	1.91326	1.0689	1.52454	0.523674	1.30741	1.14966	1.17379	1.7552	1.23165	1.89038	1.60452	5.90223	0.987431	1.6725	1.99318	1.26135	1.44673	1.07967	0.871525	0.765213	0.763607	1.60564	1.10581	0.783533	0.939872	1.3615	0.750097	0.469907	0.958312	1.07706
Nervonyl carnitine	0.972123	203.923	102.128	Organic nitrogen compounds	0.0289915	0.0304639	0.0354896	0.0422238	0.0388001	0.0346114	0.0384844	0.027862	0.0417216	0.0462037	0.0319515	0.0308593	0.0283129	0.046025	0.0341387	0.0357426	0.0282323	0.0391046	0.0263922	0.0283018	0.028088	0.0306064	0.040206	0.036504	0.0248356	0.0210412	0.0309555	0.029736	0.0459497	0.0361111	0.0319108	0.031865
N-Acetylleucine	0.972005	331.339	174.112	Organic acids and derivatives	0.0275706	0.0418533	0.0201072	0.0373473	0.0132539	0.0176869	0.028952	0.0282218	0.0503516	0.0264854	0.0918013	0.0253599	0.0309261	0.0290713	0.0322357	0.033415	0.0454359	0.0411099	0.0193482	0.0199035	0.02283	0.0450993	0.0380425	0.0504223	0.0152138	0.0248998	0.014708	0.0143266	0.0284434	0.038615	0.0277258	0.0297416
Oleamide	0.97162	71.3928	282.278	Lipids and lipid-like molecules	0.10547	0.124512	0.0998472	0.172872	0.102578	0.0743179	0.243687	0.11665	0.0966234	0.152338	0.0963812	0.152459	0.0892778	0.119756	0.0936527	0.122695	0.0771067	0.165854	0.0926185	0.139366	0.0847957	0.0791401	0.0533528	0.0817421	0.105702	0.0622605	0.0664338	0.0874262	0.0930315	0.052207	0.0724346	0.0875648
Rotundine B	0.966561	32.825	234.185	Organoheterocyclic compounds	0.00777771	0.0112054	0.015225	0.00306288	0.00896548	0.0169352	0.0132344	0.0159967	0.0298344	0.0241487	0.0432609	0.0231889	0.0209801	0.0235353	0.0165281	0.0182586	0.0265954	0.00986164	0.0205763	0.00489373	0.0190785	0.00620498	0.011026	0.0132916	0.0205151	0.0104184	0.0227089	0.0184698	0.0340054	0.022741	0.0188194	0.0172804
Nicotine	0.966262	66.1199	163.123	Organoheterocyclic compounds	0.0605561	0.0347617	0.0229646	0.0175461	0.00919121	0.0165068	0.0203416	0.0258366	0.320951	0.0260221	0.0184716	0.012224	0.0493404	0.0246082	0.019628	0.0452634	0.107478	0.573905	0.288951	0.668064	0.554058	0.744799	0.0173153	0.0197798	0.0149727	0.0166809	0.0222468	0.0139921	0.0443914	0.0122238	0.0141847	0.207536
Calystegin A3	0.965858	309.485	160.096	Alkaloids and derivatives	0.0816838	0.0437415	0.161192	0.0319804	3.6129	1.01927	0.103946	0.0671476	0.0763528	0.239022	0.121112	0.193488	0.0258489	9.26766	0.0811986	1.00844	0.0708794	0.0667752	0.120014	0.0686449	0.0542552	0.0766043	0.04574	0.0310967	0.47874	0.062952	1.66126	0.450483	3.44895	0.0159398	0.032141	0.445632
3-Aminobutanoic acid	0.964539	350.898	104.071	Organic acids and derivatives	0.21731	0.211692	0.14613	0.28145	0.218838	0.156195	0.0741639	0.160147	0.0495707	0.232294	0.0686016	0.136177	0.174591	0.273927	0.0484584	0.163303	0.108243	0.109324	0.120704	0.134434	0.165886	0.106121	0.102906	0.0596256	0.129273	0.131329	0.118527	0.163451	0.119541	0.0850433	0.161818	0.121082
LysoPE(16:1(9Z)/0:0)	0.962848	223.615	452.275	Lipids and lipid-like molecules	0.0104472	0.0171001	0.00540075	0.0193838	0.0124885	0.0262139	0.0143579	0.0109754	0.00613101	0.0117407	0.0121817	0.015169	0.0182794	0.0161804	0.0118217	0.0138581	0.0274689	0.0238929	0.0103923	0.0145687	0.00897734	0.00949053	0.0119544	0.0363285	0.0211943	0.0162169	0.0114355	0.0113255	0.0260444	0.0139636	0.0160904	0.0172896
(3beta,5alpha,7alpha)-14-Methylcholesta-9(11),24-diene-3,7-diol	0.96247	104.56	415.356	Lipids and lipid-like molecules	0.00625211	0.0239199	0.0157126	0.00259117	0.00866186	0.0211732	0.0213829	0.00820944	0.014372	0.0174509	0.00728988	0.0107945	0.00999667	0.0047033	0.00870413	0.012081	0.0230478	0.00724002	0.0147884	0.0133753	0.0257456	0.0109393	0.0153363	0.0132145	0.0378456	0.00642682	0.0223131	0.0132793	0.011605	0.0134049	0.00968445	0.0158831
Dodecanoylcarnitine	0.961278	205.632	344.279	Lipids and lipid-like molecules	0.300159	0.451663	0.327736	0.515195	0.130334	0.0755392	0.278579	0.404538	0.0913781	0.172111	0.0684735	0.154143	0.44663	0.0647699	0.109944	0.239413	3.33867	0.399956	0.289076	0.0982774	0.139131	0.203286	0.142241	0.0203559	0.165626	0.0650766	0.361298	0.23627	0.0856771	0.445239	0.245703	0.415725
(+)-2,3-Dihydro-3-methyl-1H-pyrrole	0.960727	287.498	84.0811	Organoheterocyclic compounds	0.277324	0.211605	0.174609	0.29735	0.449708	0.507147	0.514296	0.742201	0.695245	0.246542	0.306269	0.421468	0.184964	0.586372	0.455146	0.404683	0.341107	0.351183	0.183197	0.269848	0.380322	0.308839	0.284084	0.434175	0.388001	0.386061	0.515052	0.718566	1.39515	0.171481	0.254692	0.42545
(9S,10E,12Z,15Z)-9-Hydroxy-10,12,15-octadecatrienoic acid	0.960688	104.334	277.215	Lipids and lipid-like molecules	0.0201309	0.0647421	0.0551582	0.0226283	0.0315782	0.0821314	0.0904592	0.0358658	0.0530424	0.0393893	0.0292446	0.04119	0.0393872	0.0292114	0.0339264	0.044539	0.0734954	0.0343467	0.0523666	0.0290308	0.070653	0.0399192	0.0341201	0.0514839	0.0699493	0.0380253	0.144741	0.0493159	0.0338291	0.0632596	0.0416326	0.0550779
L-Arginine	0.960009	519.063	175.119	Organic acids and derivatives	13.2671	11.4587	3.43091	15.0609	5.66575	6.72528	5.17219	9.60446	5.1425	9.45092	10.1572	6.78433	7.96164	16.7384	10.5502	9.1447	12.9669	7.30368	16.3491	10.5413	13.37	8.36446	5.15329	7.25725	6.86907	9.25464	7.07563	5.12513	7.9456	8.61444	8.18693	8.95849
3-Dehydrocarnitine	0.958331	342.573	160.096	Organic acids and derivatives	0.040246	0.0258401	0.0290126	0.0212204	0.0379817	0.0181209	0.0170301	0.032688	0.0168735	0.0289414	0.023613	0.0309729	0.0293812	0.0415708	0.0272178	0.0280473	0.0318929	0.0165502	0.0311622	0.0241633	0.0138009	0.0135464	0.05556	0.0280675	0.0464328	0.0181764	0.0332252	0.0316849	0.15636	0.0425814	0.0300031	0.0382138
L-Cyclo(alanylglycyl)	0.958043	194.497	129.066	Organoheterocyclic compounds	0.0212946	0.0209657	0.0233998	0.0239102	0.0212557	0.022286	0.0113843	0.0201278	0.0256379	0.0203439	0.0188255	0.0201013	0.0177878	0.0255362	0.0175816	0.0206959	0.0216292	0.0128402	0.0155074	0.0221703	0.0259539	0.0255871	0.00829893	0.0193413	0.0174676	0.0221365	0.0190888	0.0214176	0.0139241	0.0147335	0.0149633	0.0183373
Dihydrothymine	0.955429	76.725	129.066	Organoheterocyclic compounds	0.0309264	0.0311403	0.0258468	0.0362753	0.0300876	0.0481554	0.0365767	0.0283609	0.048746	0.0280821	0.0307746	0.0440045	0.0307513	0.0388925	0.0457463	0.0356244	0.0415222	0.0365189	0.0195189	0.0352884	0.0413277	0.0337754	0.0284626	0.0209621	0.0302125	0.0301921	0.0235696	0.0346597	0.0243976	0.0284817	0.0313577	0.0306831
Cysteine-S-sulfate	0.954867	328.454	201.984	Organic acids and derivatives	0.0176719	0.0172372	0.00877454	0.0114284	0.0148472	0.0124745	0.0149311	0.012131	0.0220602	0.029916	0.0131513	0.0176147	0.0110514	0.0241811	0.0144986	0.0161313	0.0114993	0.0084292	0.0141791	0.0115217	0.0157019	0.0109305	0.00969067	0.0192578	0.0149919	0.0151481	0.0100749	0.0135883	0.0120799	0.00786594	0.0207719	0.0130487
1,7-Dimethylguanosine	0.953455	206.617	312.129	Nucleosides, nucleotides, and analogues	0.0150043	0.0143198	0.0157138	0.0149993	0.01069	0.0110134	0.0126209	0.0110168	0.0087842	0.018727	0.00996624	0.0158419	0.0169259	0.0182973	0.0138858	0.0138538	0.0148851	0.0126451	0.01211	0.0117745	0.0111161	0.0120675	0.0103788	0.00725123	0.0173579	0.00972734	0.0107569	0.0118597	0.00912303	0.00711315	0.0110784	0.011283
2-(3,4-dihydroxyphenyl)-3,5-dihydroxy-7-methoxy-4H-chromen-4-one	0.953174	438.848	317.063	Phenylpropanoids and polyketides	1.87552	0.0597819	2.3145	1.91972	2.54385	2.44676	2.58119	1.85087	2.35863	2.85774	2.11285	1.65667	2.28714	3.01088	1.85776	2.11559	2.41331	1.76992	2.05519	2.82081	2.22748	2.23682	1.95727	2.24898	2.00059	2.09926	1.68269	2.23443	2.27559	2.19342	2.40536	2.17474
N'-Hydroxymethylnorcotinine	0.952363	73.1635	193.097	Organoheterocyclic compounds	0.0022012	0.167963	3.74343e-05	0.00422759	0.000788566	0.00217154	0.00123024	0.731717	0.204148	3.88719e-05	0.000570897	3.88116e-05	1.36992	4.91036e-05	0.00129351	0.16576	0.293493	0.548748	0.577962	0.497575	0.460595	0.625771	3.52523e-05	3.87768e-05	3.61024e-05	0.000691624	0.000638985	3.73564e-05	3.62822e-05	3.46669e-05	3.84435e-05	0.200382
1H-Indole-3-carboxaldehyde	0.949784	277.355	146.06	Organoheterocyclic compounds	0.155778	0.42164	0.359099	0.267346	0.405875	0.353479	0.275874	0.312446	0.304306	0.43364	0.281412	0.29483	0.36161	0.338069	0.292457	0.323858	0.324911	0.185844	0.355309	0.328167	0.38113	0.31134	0.190663	0.415349	0.458735	0.317958	0.240185	0.285302	0.355949	0.430059	0.281045	0.32413
Momordicilin	0.949332	103.999	541.462	Lipids and lipid-like molecules	0.000557763	0.0033653	0.00222426	4.03431e-05	3.92488e-05	0.00496614	0.00322823	0.000764347	0.002173	0.00303163	0.00024814	0.00211531	0.00099246	0.000638691	0.000360946	0.00164972	0.00385816	0.000251707	0.0018159	3.93289e-05	0.00388882	0.00067272	0.00104829	3.87768e-05	0.0023639	0.00145104	0.0132976	0.0027625	0.000471574	0.000914078	0.000815258	0.00224597
Citrulline	0.948957	406.472	176.103	Organic acids and derivatives	2.562	3.21329	2.67862	2.25534	2.88987	2.74555	2.92266	2.6643	1.40725	1.9021	2.66094	1.03272	3.18596	3.66549	2.86135	2.5765	2.803	1.8604	2.52085	1.76582	2.51864	2.65954	0.939636	2.65956	1.86715	2.44371	1.80859	1.67997	1.73904	2.20333	2.3461	2.12102
L-Hexanoylcarnitine	0.94841	243.153	260.185	Lipids and lipid-like molecules	1.40689	1.28244	0.444153	2.47538	0.416924	0.23376	1.31699	0.525283	0.383158	0.464438	0.320758	0.620781	2.12191	0.312775	0.319036	0.842978	3.179	0.795863	0.589595	0.300472	0.318031	0.408846	0.324174	0.113958	0.306091	0.222218	1.01009	0.436913	0.285775	0.741666	0.499745	0.635496
Alpha-dimorphecolic acid	0.945283	140.258	279.231	Lipids and lipid-like molecules	0.0739335	0.364003	0.158524	0.0919609	0.176771	0.429047	0.413843	0.219631	0.293368	0.180553	0.135435	0.207475	0.175294	0.176811	0.141923	0.215905	0.425246	0.135725	0.305517	0.174939	0.412291	0.181454	0.186241	0.222482	0.185723	0.232136	0.968941	0.19833	0.13732	0.142062	0.111975	0.268025
LysoPE(0:0/18:3(6Z,9Z,12Z))	0.94457	222.73	476.274	Lipids and lipid-like molecules	0.0122529	0.0161126	0.020081	0.0340475	0.0249948	0.0430568	0.0277986	0.031415	0.0122817	0.0239912	0.0261557	0.0214641	0.0244055	0.0323022	0.0227097	0.0248713	0.0262679	0.0311939	0.020577	0.0246174	0.0195254	0.0226838	0.0183731	0.0508468	0.0215967	0.029801	0.0204297	0.0135626	0.0171372	0.0239187	0.0252513	0.0243855
L-Tyrosine	0.943514	317.729	182.081	Organic acids and derivatives	0.66338	0.87274	0.512121	0.655794	0.514387	0.626072	0.546584	0.666908	0.520864	0.540191	0.489279	0.509762	0.661073	0.647922	0.380161	0.587149	0.646562	0.401838	0.494724	0.620248	0.65395	0.453431	0.44986	0.578012	0.826389	0.53937	0.586748	0.577624	0.596099	0.44259	0.402981	0.551362
2-Acetyl-3-methylpyrazine	0.943227	304.047	137.071	Organooxygen compounds	0.315271	0.423489	0.632947	0.166237	0.185795	0.0528524	0.130505	0.269873	0.242709	0.192952	0.32786	0.194228	0.357348	0.187011	0.182256	0.257422	0.450682	0.0531469	0.193335	0.604177	0.250226	0.270545	0.293759	0.462274	0.423764	0.366714	0.135267	0.343956	0.102879	0.315674	0.151455	0.294524
gamma-Aminobutyric acid	0.942105	37.1498	104.071	Organic acids and derivatives	0.0214052	0.0426767	0.0595183	0.064739	0.0311659	0.0231402	0.0496835	0.0451923	0.0359461	0.0561968	0.0770273	0.0482862	0.0534769	0.0814647	0.0222492	0.0474779	0.0583564	0.0414951	0.0562563	0.0832281	0.0527233	0.0344582	0.0521147	0.0266863	0.0378692	0.0592507	0.0469193	0.0251716	0.0293794	0.0271836	0.0329607	0.0442702
Bakers yeast extract	0.941318	281.919	275.11	Benzenoids	0.00444099	0.00874903	0.00473521	0.00376557	0.00379779	0.00457702	0.0025349	0.00307816	0.00321103	0.00582235	0.00586391	0.00370965	0.00552272	0.00418213	0.00426139	0.00455012	0.00572759	0.00166501	0.00673883	0.00574425	0.00520363	0.00465355	0.00639285	0.00122102	0.00417146	0.00338985	0.00581448	0.00374388	0.00701843	0.00678913	0.00486809	0.00487614
Phenylacetylglutamine	0.940732	243.228	265.117	Organic acids and derivatives	1.53221	1.30806	1.185	0.464022	0.728058	0.124944	0.922629	0.705322	0.808171	0.446541	1.23841	0.842589	0.987915	4.75359	1.82071	1.19121	0.286414	0.0970409	0.243471	0.339432	0.557645	0.228529	0.935322	1.63498	0.192522	0.96575	0.289912	0.434616	0.885237	0.597485	0.922752	0.574074
Malaoxon	0.940645	439.56	315.067	Lipids and lipid-like molecules	14.8997	21.8819	18.234	14.4134	19.8359	17.5682	17.441	10.6805	18.4852	22.2851	13.3552	13.0642	17.4802	22.9709	13.9873	17.1055	18.2883	13.0179	15.1782	21.9112	16.4116	17.3816	15.3395	17.1771	13.4657	15.427	12.7961	15.4023	17.5919	17.0729	18.3619	16.3215
Norclozapine	0.939227	88.4221	313.12	Organoheterocyclic compounds	3.69524e-05	0.321101	2.67541	4.03431e-05	1.70607	4.16412e-05	3.90046e-05	3.92012e-05	0.549338	3.88719e-05	3.80149e-05	1.24822	0.000605938	0.398757	0.0103371	0.460674	0.000426551	3.87584e-05	1.62244	0.955469	0.615068	3.83816e-05	3.52523e-05	1.42495	3.61024e-05	0.00756828	0.00940049	3.73564e-05	3.62822e-05	3.46669e-05	3.84435e-05	0.309042
3-Amino-2-piperidone	0.936261	209.276	115.087	Organic acids and derivatives	0.0959521	0.0780885	0.0623717	0.0721063	0.0479517	0.0559455	0.0645506	0.0620499	0.082615	0.0719529	0.0693401	0.0279403	0.0649927	0.0903286	0.0733715	0.0679705	0.0716255	0.0605515	0.0462517	0.0407177	0.0502944	0.100292	0.0366019	0.0582153	0.082081	0.042506	0.0346082	0.0489172	0.0560802	0.0422204	0.0488317	0.054653
Homocysteine	0.935	312.336	136.042	Organic acids and derivatives	0.0820709	0.125919	0.295734	0.174711	0.11138	0.086363	0.12872	0.224377	0.0732307	0.190272	0.128063	0.0374555	0.248692	0.193535	0.233261	0.155586	0.283781	0.0886835	0.35251	0.273075	0.082003	0.20749	0.200677	0.148154	0.0772649	0.0933583	0.0705679	0.0694495	0.149515	0.29669	0.14096	0.168945
3beta-Acetoxy-19alpha-hydroxy-12-ursene	0.93465	102.972	485.399	Lipids and lipid-like molecules	0.00360941	0.00703683	0.00233083	0.000758999	0.00138499	0.00493247	0.0040147	0.00190757	0.00300444	0.00267853	0.00111168	0.00159058	0.00325597	0.00121306	0.00166621	0.00269975	0.00770899	0.00221254	0.0038118	0.0004079	0.00601163	0.00367967	0.0016925	0.000530829	0.00798443	0.00174212	0.00796093	3.73564e-05	0.00215377	0.004148	0.00100122	0.00340558
Aspartyl-Glutamate	0.933764	451.582	263.086	Organic acids and derivatives	0.127427	0.150896	0.19933	0.183699	0.157845	0.145607	0.168131	0.0971986	0.117395	0.214377	0.0967281	0.0872063	0.20193	0.205648	0.116886	0.151354	0.171853	0.199522	0.169816	0.120278	0.170369	0.135301	0.195603	0.122484	0.145905	0.124701	0.100137	0.115632	0.159703	0.202811	0.166708	0.153388
Guanidoacetic acid	0.933317	369.466	118.061	Organic acids and derivatives	0.271529	0.208492	0.149355	0.193043	0.11838	0.146555	0.18363	0.170176	0.141353	0.212279	0.154779	0.102411	0.149364	0.19216	0.196394	0.17266	0.174732	0.150833	0.206577	0.15921	0.154784	0.202057	0.156296	0.142374	0.134752	0.144606	0.17386	0.136217	0.157732	0.180358	0.176682	0.163405
N-Oleoylethanolamine	0.931414	32.7726	326.304	Organic nitrogen compounds	0.0620197	0.0470619	0.0464684	0.0731284	0.0447064	0.0440964	0.0729453	0.051514	0.0744364	0.076076	0.0427646	0.0386161	0.0667799	0.0464788	0.0448641	0.0554638	0.0589152	0.0529385	0.0503311	0.0809734	0.0337055	0.0398239	0.0324443	0.0374594	0.0652224	0.053885	0.0510664	0.061226	0.0543488	0.0405842	0.0602992	0.0515482
1-Phenyl-1,3-docosanedione	0.92913	145.013	415.356	Organic oxygen compounds	0.00530718	0.0108869	0.0105164	0.000652224	0.00708448	0.00763349	0.0116033	0.00594227	0.00666521	0.00839727	0.00350406	0.00445439	0.00540357	0.00121561	0.00298578	0.00615013	0.0120099	0.00504914	0.0105436	0.00790359	0.0147673	0.00814105	0.0114474	0.0044477	0.0153739	0.00441357	0.00986193	0.00664979	0.00544847	0.00849009	0.00541917	0.00866444
Thelephoric acid	0.929019	468.44	353.026	Organoheterocyclic compounds	0.282005	0.268049	0.364108	0.43187	0.277568	0.268252	0.276427	0.250573	0.295582	0.28341	0.259028	0.303377	0.244803	0.327432	0.316401	0.296592	0.242735	0.259439	0.36269	0.262109	0.405692	0.243374	0.354106	0.264041	0.336207	0.226323	0.369258	0.254779	0.230044	0.220019	0.2464	0.285148
Dimethylethanolamine	0.928411	270.301	90.0916	Organonitrogen compounds	0.0205304	0.0258339	0.0161757	0.0143877	0.0223879	0.0237621	0.0195433	0.0202986	0.0242016	0.0274908	0.00943219	0.0192735	0.0210043	0.0319908	0.0137032	0.0206677	0.0271736	0.0231151	0.0212733	0.0218497	0.0204113	0.0184723	0.0208618	0.0183246	0.0228668	0.0192437	0.0198155	0.0188092	0.0186933	0.0403215	0.025196	0.0224285
3-Pyridinebutanoic acid	0.922995	311.381	166.086	Organoheterocyclic compounds	0.0447573	0.0707173	0.0712195	0.407552	0.0562529	0.04069	0.057416	0.0579676	0.0482497	0.0670749	0.0481617	0.0543951	0.0671716	0.0818499	0.0563886	0.0819909	0.0546691	0.0438447	0.0530055	0.0542346	0.0711501	0.0475194	0.040518	0.0539972	0.0691465	0.0522953	0.0464863	0.0584065	0.0585767	0.0558009	0.0464501	0.0537401
Sphingosine 1-phosphate	0.921223	298.524	380.255	Lipids and lipid-like molecules	0.0511812	0.0491637	0.0569945	0.0492169	0.0590604	0.0486848	0.0374083	0.0469058	0.0302622	0.0505117	0.0351818	0.0402763	0.0485565	0.0545787	0.0526686	0.0473768	0.03505	0.0466486	0.0463489	0.0427319	0.0340515	0.0381375	0.0468763	0.052746	0.0309524	0.0331052	0.0442039	0.0346138	0.0703621	0.0424271	0.0441275	0.0428255
5'-Methylthioadenosine	0.919606	87.6142	298.096	Nucleosides, nucleotides, and analogues	0.019141	0.0246115	0.0106335	0.00952528	0.0182669	0.0252453	0.0239423	0.0166746	0.0337235	0.0283682	0.0217253	0.0267796	0.0129462	0.0312552	0.0367742	0.0226408	0.0308727	0.020081	0.0103861	0.00462433	0.0191528	0.0281406	0.00704464	0.0132812	0.0396707	0.014859	0.0101443	0.0150405	0.0189353	0.0147271	0.00573247	0.0168462
L-beta-aspartyl-L-alanine	0.918599	426.36	205.082	Organic acids and derivatives	0.0249216	0.0252028	0.039272	0.0174191	0.028896	0.026234	0.0321131	0.0249257	0.0205587	0.104399	0.0203666	0.0198588	0.090604	0.0237749	0.0260838	0.0349753	0.0214751	0.0204232	0.0244735	0.0237527	0.0274203	0.0187891	0.0190242	0.0194425	0.0218494	0.0190736	0.0157992	0.0216109	0.0171025	0.0813961	0.0237102	0.0250228
3-Isoxazolidinone	0.918118	391.456	88.0396	Organoheterocyclic compounds	0.0704287	0.0439108	0.0440429	0.043045	0.0335629	0.0408409	0.0496989	0.0231993	0.019461	0.0404807	0.0394481	0.0288895	0.0342428	0.0521042	0.0243298	0.039179	0.049182	0.0403934	0.04349	0.0257906	0.0352431	0.0413825	0.0308001	0.0281433	0.0291023	0.0367604	0.0453956	0.0213088	0.0394291	0.0299837	0.0376915	0.0356064
Benzyl cinnamate	0.918049	510.119	239.106	Phenylpropanoids and polyketides	0.0687258	0.0679549	0.0984739	0.0720778	0.0767896	0.0696782	0.0919222	0.0612267	0.0945617	0.0801344	0.070656	0.048495	0.0510675	0.058747	0.0744379	0.0723299	0.0676955	0.0459093	0.0690909	0.0481901	0.0851135	0.0498928	0.0476668	0.0692152	0.0697814	0.0630446	0.0590487	0.0632084	0.0570066	0.0587894	0.0883023	0.062797
gamma-Glutamylleucine	0.917912	372.305	261.144	Organic acids and derivatives	0.00410594	0.011603	0.0103045	0.0062913	0.00569022	0.00449805	0.0066077	0.00899368	0.0064864	0.00918565	0.00590929	0.00828303	0.0120409	0.0108146	0.00474799	0.00770415	0.00457494	0.00462947	0.00663207	0.0085177	0.00766087	0.00567267	0.00643859	0.005041	0.00772648	0.00487453	0.00460422	0.00463566	0.00568671	0.007926	0.00347268	0.00587291
3-Dehydrosphinganine	0.917407	71.3881	300.288	Organic oxygen compounds	0.0727066	0.0804661	0.0728625	0.122543	0.0667914	0.0503236	0.168561	0.0827785	0.06875	0.0887959	0.0581923	0.102316	0.0685871	0.0768293	0.0627724	0.0828851	0.0529061	0.114922	0.0668202	0.0906771	0.0611082	0.0512173	0.0348667	0.0524023	0.0659974	0.0463007	0.0468567	0.0619736	0.0623407	0.0278321	0.0545507	0.0593848
Homo-L-arginine	0.91665	522.163	189.134	Organic acids and derivatives	0.675571	1.11042	0.340155	0.709727	0.373885	0.384401	0.556452	0.48242	0.501674	0.456734	0.646432	0.881022	0.898003	1.08341	1.01385	0.674277	0.991593	0.214594	1.57694	0.5403	0.874746	0.405014	0.431093	0.603792	1.15396	0.588839	0.963135	0.503295	0.417455	1.05228	0.356267	0.711554
5-Ethyl-2,4-dimethyloxazole	0.916627	66.9651	126.091	Organoheterocyclic compounds	0.170357	0.275562	0.132621	0.360552	0.330219	0.225272	0.309386	0.197053	0.202008	0.425392	0.212063	0.325087	0.295793	0.247799	0.510305	0.281298	0.310477	0.2691	0.222183	0.132963	0.216328	0.248948	0.157091	0.0987539	0.241884	0.153226	0.140782	0.185419	0.117757	0.148537	0.233354	0.191787
1-Butylamine	0.916618	236.787	74.0968	Organic nitrogen compounds	0.125884	0.345579	0.232739	0.369453	1.33307	0.118837	0.939998	0.43241	0.555919	1.47924	0.414698	0.537787	0.368272	0.596989	1.4508	0.620112	0.518679	0.363504	0.617577	0.337789	0.234761	0.421462	0.595264	0.187338	0.74313	0.464459	0.204311	0.333846	3.2091	0.616139	0.485552	0.622194
Grandisine III	0.916459	311.33	288.086	Organoheterocyclic compounds	0.0364603	0.0307753	0.0400632	0.0356943	0.0380061	0.03517	0.0237579	0.0392073	0.0327782	0.0386	0.0328616	0.0336422	0.0359869	0.0434822	0.0331178	0.0353069	0.0301434	0.0337845	0.0379706	0.0370943	0.0328335	0.0347324	0.0366175	0.0329873	0.0303383	0.0313331	0.030254	0.0312895	0.039919	0.0334504	0.0298651	0.0335075
7,8-Dihydropteroic acid	0.916281	88.4337	315.118	Organoheterocyclic compounds	0.0320531	0.0124595	0.863342	0.00715909	0.53599	0.0120614	0.0254596	0.00985929	0.178622	0.0117418	0.0184338	0.397262	0.00407315	0.122635	0.0250744	0.150415	0.0205183	0.0128871	0.514577	0.319006	0.206605	0.0203721	0.0056016	0.476102	0.0811881	0.0028823	0.0105641	0.0171225	0.00809045	0.0241162	0.00226952	0.114793
Paliperidone	0.915466	59.0085	427.213	Organoheterocyclic compounds	3.69524e-05	3.88435e-05	3.74343e-05	0.282613	0.0700352	0.103651	3.90046e-05	3.92012e-05	0.26373	0.0819343	0.170917	0.113577	0.182463	4.91036e-05	4.04642e-05	0.0846135	3.6439e-05	0.249209	3.64965e-05	3.93289e-05	3.93772e-05	3.83816e-05	0.133866	3.87768e-05	3.61024e-05	3.51956e-05	0.194086	3.73564e-05	0.0862885	0.0831399	0.00144254	0.0498913
Acetaminophen	0.914723	24.7689	152.07	Benzenoids	0.22755	0.919665	0.0307479	0.0137477	0.0069437	0.0114749	0.0542792	0.0159744	0.039724	0.0129898	0.577671	0.00868211	0.0131298	0.708689	0.312043	0.196887	0.0200265	0.00991778	0.00579406	0.00800869	0.204042	0.00765853	0.104563	0.0772471	0.00576627	0.105078	0.00394484	0.00604291	0.148323	0.00790416	0.0293041	0.0495747
2-Methoxyestrone 3-glucuronide	0.913686	310.522	477.212	Lipids and lipid-like molecules	0.00918124	0.00772455	0.0141428	0.00293506	0.00450175	0.00562866	0.00925025	0.00892364	0.00325554	0.00432697	0.00638665	0.00809179	0.00560413	0.00475124	0.00881783	0.00690147	0.00590347	0.00596019	0.0060416	0.00424712	0.00575456	0.00967375	0.00335018	0.00517342	0.0381628	0.0028009	0.00379238	0.00774907	0.00417029	0.00514988	0.0016863	0.00730772
Piperine	0.912149	32.7847	286.143	Alkaloids and derivatives	3.69524e-05	3.88435e-05	0.149424	4.03431e-05	0.0136437	1.66348	0.30321	3.92012e-05	0.320652	0.00116981	0.00316932	0.00670227	3.54233e-05	0.0275879	0.000936261	0.166011	3.6439e-05	3.87584e-05	0.00344473	0.0048919	0.0161381	3.83816e-05	3.52523e-05	0.100537	1.29693	0.00177639	0.355403	3.73564e-05	3.62822e-05	0.00182016	0.00734676	0.119234
Glycylproline	0.909117	302.998	173.092	Organic acids and derivatives	0.398953	0.309352	0.371545	0.320333	0.391621	0.357982	0.202775	0.250706	0.320959	0.335794	0.331308	0.215093	0.325225	0.421355	0.372349	0.328357	0.402558	0.351641	0.384573	0.292073	0.342293	0.41452	0.361735	0.392125	0.222876	0.31282	0.317985	0.283014	0.380128	0.398789	0.425095	0.352148
Epiandrosterone	0.906504	129.427	291.231	Lipids and lipid-like molecules	0.00702176	0.0150358	0.0136313	0.000589896	0.00747009	0.015273	0.0197957	0.0071614	0.00762202	0.0126378	0.00408885	0.00623365	0.00471689	0.00220747	0.0032537	0.00844929	0.0111624	0.00513773	0.0136152	0.00594339	0.0207536	0.00778935	0.0143381	0.00576954	0.0244347	0.00297871	0.0131486	0.00646722	0.00912608	0.0102101	0.00716589	0.010536
Methylmalonic acid semialdehyde	0.905996	365.001	103.05	Organic oxygen compounds	0.330765	0.120432	0.2506	0.422062	0.261265	0.449826	0.337834	0.423934	0.272198	0.24521	0.28081	0.24384	0.137954	0.38717	0.316264	0.298678	0.257602	0.509392	0.2357	0.271912	0.340771	0.346395	0.249099	0.302195	0.303626	0.304236	0.300969	0.352114	0.265159	0.196917	0.39879	0.308992
6-Hydroxyhexanoic acid	0.905335	56.4609	133.086	Organic acids and derivatives	0.00732553	0.0128765	0.00876591	0.00976727	0.00738847	0.0141214	0.0105109	0.00187306	0.0124569	0.0172307	0.0120297	0.00890468	0.00520776	0.0123122	0.00792971	0.00991338	0.0268335	0.0076555	0.00538188	0.00692057	0.0201564	0.0058265	0.0134582	0.0386142	0.0103267	0.0083375	0.00611065	0.00582376	0.00447142	0.00539922	0.0144591	0.011985
Asymmetric dimethylarginine	0.905154	496.768	203.15	Organic acids and derivatives	2.68793	3.48269	3.21561	2.90665	3.0053	2.79512	2.42846	2.54145	2.18482	2.97808	2.92755	2.19582	2.9498	4.33014	2.64379	2.88488	2.9666	2.67938	3.04417	2.65652	3.19693	2.42972	1.73906	1.92864	2.49695	2.53108	2.18139	1.98678	2.72055	2.32991	2.55817	2.49639
Sulforidazine	0.904785	311.37	403.15	Organoheterocyclic compounds	0.00691172	0.00553643	0.00654392	0.0055202	0.00687558	0.00611855	0.00276071	0.0049272	0.00649451	0.00700935	0.00553484	0.00633847	0.00637798	0.00393075	0.00543371	0.00575426	0.0037689	0.00516329	0.00606519	0.00626514	0.00627524	0.00625523	0.00595011	0.0039575	0.00570649	0.00377396	0.00559	0.0060832	0.00455178	0.00549738	0.00563767	0.00536941
N-Methyl-a-aminoisobutyric acid	0.903374	342.632	118.086	Organic acids and derivatives	0.300555	0.438952	0.293471	0.275123	0.312304	0.533097	0.272797	0.331807	0.500259	0.373121	0.255009	0.271098	0.307561	0.356462	0.278702	0.340021	0.285508	0.253941	0.241379	0.285348	0.321691	0.395187	0.279897	0.364061	0.338132	0.23409	0.240884	0.24277	0.315201	0.391082	0.246314	0.295699
1-Acetoxy-2-hydroxy-5,12,15-heneicosatrien-4-one	0.903169	173.195	379.283	Lipids and lipid-like molecules	0.000462266	0.00428959	0.00429014	4.03431e-05	0.00148197	0.00704909	0.00204693	0.00242419	0.00268272	0.00248191	0.00272712	0.00285939	0.00220218	4.91036e-05	4.04642e-05	0.00234183	0.00487399	0.000386715	0.00713621	0.00363649	0.00539888	0.0017509	0.00391049	0.00510642	0.00743259	0.00177163	0.0118276	0.00458468	0.00325347	0.00206887	0.00213197	0.00435139
1-(2-Furanylmethyl)-1H-pyrrole	0.902529	26.5206	148.075	Organoheterocyclic compounds	0.129685	0.660442	0.021379	0.0150416	0.00790312	0.00814988	0.0340489	0.0113428	0.027457	0.00995824	0.787893	0.00909368	0.0123236	0.978157	0.221086	0.195597	0.0354265	0.0101303	0.00630771	0.0116488	0.25864	0.00813131	0.0629833	0.0709836	0.00557614	0.0441175	0.0052274	0.00687818	0.105921	0.00789243	0.0262448	0.0444073
Pyro-L-glutaminyl-L-glutamine	0.901749	183.146	258.108	Organic acids and derivatives	0.0209313	0.0222424	0.019273	0.0253644	0.0229199	0.0264193	0.0217002	0.015972	0.0162528	0.018923	0.0138362	0.0202339	0.0137843	0.0386538	0.01952	0.0210684	0.024031	0.016015	0.0175201	0.0212844	0.0203187	0.0180689	0.0148433	0.0105082	0.0185039	0.0169309	0.0122578	0.0185441	0.0168381	0.0139925	0.0191783	0.0172557
N5-Carboxyaminoimidazole ribonucleotide	0.90171	321.231	340.055	Organic oxygen compounds	0.282724	0.313902	0.289951	0.263652	0.363934	0.311594	0.425098	0.378644	0.41369	0.256852	0.271715	0.502579	0.311668	0.451617	0.263637	0.340084	0.34014	0.304557	0.28757	0.373093	0.217196	0.291823	0.210239	0.202508	0.261794	0.292379	0.258911	0.417173	0.278057	0.321353	0.236249	0.286203
LysoPE(18:1(9Z)/0:0)	0.901302	219.527	480.306	Lipids and lipid-like molecules	0.125872	0.154477	0.189907	0.368601	0.318928	0.525812	0.345355	0.424901	0.145033	0.219295	0.284981	0.246478	0.169864	0.416661	0.219331	0.277033	0.251408	0.371162	0.279845	0.355859	0.183515	0.204519	0.217921	0.250468	0.159603	0.299128	0.492816	0.117114	0.303509	0.267919	0.237183	0.266131
cis-5-Tetradecenoylcarnitine	0.9	200.238	370.294	Lipids and lipid-like molecules	0.710186	0.627569	0.437795	0.625139	0.196121	0.11907	0.453965	0.495717	0.163156	0.271778	0.110385	0.249285	0.589353	0.0866654	0.174116	0.35402	3.13187	0.772817	0.39729	0.134156	0.212533	0.306959	0.260401	0.0251752	0.250587	0.0879305	0.344629	0.420023	0.178203	0.545765	0.238984	0.487155
Triethanolamine	0.899082	141.151	150.112	Organonitrogen compounds	0.127632	0.0673879	0.0624902	0.0504577	0.0490723	0.0865122	0.0514334	0.0538549	0.0803154	0.0657355	0.0467582	0.0771706	0.0555508	0.0730938	0.150501	0.0731977	0.112982	0.0642962	0.0872078	0.0644521	0.0743651	0.067596	0.0601612	0.0813264	0.0508595	0.0374311	0.0405537	0.0567652	0.0920421	0.0602128	0.0832105	0.0688974
L-Valine	0.897646	315.903	118.086	Organic acids and derivatives	3.95949	4.2447	5.11645	5.02107	5.43522	4.7482	4.01294	5.92174	4.18683	5.01212	3.97608	4.21016	5.82567	6.08665	4.75496	4.83415	3.66568	6.26518	5.28522	3.70489	4.22407	4.51515	4.20764	6.13942	7.15875	4.36536	2.68846	4.15489	3.45537	6.34029	3.52869	4.6466
6-Deoxodolichosterone	0.897079	102.067	449.361	Lipids and lipid-like molecules	0.0189259	0.0246835	0.0174357	0.00484419	0.0124416	0.0238297	0.0288592	0.0159057	0.01756	0.0185695	0.00980396	0.0126716	0.0138399	0.0078754	0.00902009	0.0157511	0.0295786	0.0158757	0.0210437	0.0125661	0.024895	0.0156792	0.0138926	0.016003	0.0332031	0.00927876	0.0492622	0.0171751	0.0135326	0.0207702	0.0106355	0.0202261
1,2,3,4,Tetrahydro-1,5,7-trimethylnapthalene	0.895344	31.8704	175.148	Benzenoids	0.0798093	0.0746254	0.0672036	0.0823476	0.0758083	0.113064	0.104075	0.0953651	0.0865761	0.0949662	0.104111	0.0780208	0.0741189	0.115262	0.117471	0.0908549	0.0807266	0.0926134	0.0806061	0.0684169	0.0818132	0.0918939	0.046135	0.109822	0.0832733	0.0885253	0.0853309	0.115606	0.086943	0.0558173	0.103503	0.0847351
1-Methylhistidine	0.895155	460.618	170.092	Organic acids and derivatives	0.147346	0.435029	0.17734	0.189882	0.18712	0.168363	0.250952	0.175678	0.157478	0.308237	0.170425	0.144496	0.354571	0.394812	0.209947	0.231445	0.331619	0.200681	0.197184	0.220455	0.177946	0.252897	0.119193	0.164074	0.135152	0.259673	0.108062	0.222401	0.280945	0.447277	0.287275	0.226989
gamma-Glutamylvaline	0.89228	397	247.128	Organic acids and derivatives	0.00276118	0.0137462	0.00721215	0.00772595	0.00474631	0.00548291	0.00673657	0.00916173	0.00661095	0.00811372	0.00551052	0.00744711	0.0139642	0.0139175	0.00382546	0.00779749	0.00718423	0.00410315	0.00508534	0.00772223	0.00948899	0.00502528	0.00494766	0.00826233	0.0109637	0.00443146	0.00387936	0.00221878	0.0060809	0.0092762	0.00403719	0.00618045
beta-Vatirenene	0.889469	31.8546	203.179	Lipids and lipid-like molecules	0.0229361	0.018271	0.020349	0.0184798	0.0231028	0.0287404	0.0343143	0.0282737	0.0222498	0.0249649	0.026815	0.0174639	0.0206209	0.0286552	0.0270181	0.0241503	0.0152864	0.0277319	0.0204628	0.0157182	0.025928	0.0302073	0.0129793	0.028802	0.0256806	0.0237884	0.0247734	0.0244294	0.0206375	0.0173933	0.0243065	0.0225417
6-Methylquinoline	0.889278	276.413	144.081	Organoheterocyclic compounds	0.18666	0.380962	0.327146	0.277654	0.329622	0.293168	0.269104	0.291299	0.243541	0.390589	0.251603	0.265969	0.338654	0.331764	0.309555	0.299153	0.293244	0.179147	0.31386	0.29543	0.380703	0.274843	0.183919	0.34719	0.419907	0.278451	0.245069	0.268574	0.325682	0.367854	0.254152	0.295202
Theaspirone A	0.88856	267.321	209.153	Organic oxygen compounds	0.016993	0.0132971	0.0162434	0.0147266	0.0131171	0.0161497	0.0149654	0.0159901	0.0166331	0.0131045	0.0147058	0.0134163	0.0150765	0.0186488	0.0156981	0.015251	0.0148436	0.0147484	0.01438	0.0131935	0.0146758	0.00993768	0.0125736	0.0145189	0.0154958	0.0128729	0.0128976	0.0137686	0.0141978	0.0129171	0.0150709	0.0137395
(3beta,8x,9x,15x,24x)-8,9-Epoxyergosta-5,22-diene-3,15-diol	0.887024	134.855	429.335	Lipids and lipid-like molecules	0.00617153	0.00344848	0.002156	0.00156173	0.00107978	0.00193011	0.00264803	0.00202759	0.00208944	0.00244778	0.0016373	0.00148406	0.00151947	4.91036e-05	0.000302558	0.00203686	0.0032555	0.000691633	0.00276784	0.00205607	0.00183851	0.000864098	0.00141487	0.00092456	0.0033655	3.51956e-05	0.00162181	0.00039136	0.00259021	0.00151461	0.000637436	0.00159795
1,1'-[1,12-Dodecanediylbis(oxy)]bisbenzene	0.886222	244.821	355.262	Benzenoids	0.0334032	0.0120354	0.100154	0.00525219	0.0031815	0.0220569	0.0439745	0.0200864	0.00524126	0.00416688	0.130972	0.00209738	0.0142033	0.0200364	0.000902952	0.0278509	0.135919	0.0258992	0.0043889	0.00121794	0.00699948	0.0154118	0.195952	0.0141468	0.0156276	0.0295269	0.0436855	0.00545284	0.0429911	0.000324468	0.0264302	0.0375982
Perilla sugar	0.883798	33.51	166.123	Lipids and lipid-like molecules	0.0288145	0.0177288	0.0305002	0.0181586	0.0561051	0.0410197	0.0255121	0.0631264	0.0361148	0.00374108	0.102105	0.0326562	0.0174307	0.0449492	0.076753	0.0396477	0.0188326	0.0165339	0.0205035	0.00269315	0.0311174	0.0227633	0.0199949	0.0383741	0.0624294	0.0586443	0.0697345	0.0290925	0.0301666	0.0137946	0.119245	0.036928
7-Methylinosine	0.883252	149.253	283.103	Nucleosides, nucleotides, and analogues	0.0125453	0.0158573	0.0221534	0.0203751	0.0127222	0.00767345	0.012132	0.0179641	0.0124155	0.0150422	0.0170906	0.0166765	0.0134676	0.02283	0.0217523	0.0160465	0.0146685	0.014184	0.0129281	0.0206725	0.0155981	0.0122099	0.0111852	0.00775556	0.0140788	0.0106083	0.00877064	0.0112671	0.00869697	0.00826208	0.0106343	0.0121013
gamma-Glutamylalanine	0.881869	427.066	219.097	Organic acids and derivatives	0.063752	0.0633539	0.102852	0.0793135	0.0968337	0.149503	0.110591	0.122165	0.0488756	0.13337	0.0896208	0.111696	0.0963924	0.127612	0.0891241	0.0990037	0.0533655	0.0950723	0.084381	0.165455	0.0730705	0.0632691	0.10164	0.0665381	0.0826708	0.0882763	0.0892751	0.0645619	0.164127	0.0656751	0.154241	0.0941079
1-Methylnicotinamide	0.877282	46.8101	137.071	Organoheterocyclic compounds	0.450024	0.34908	0.505941	0.142679	0.163913	0.291468	0.462464	0.332251	0.272247	0.187998	0.386566	0.47512	0.168323	0.189699	0.401684	0.31863	0.249691	0.323915	0.274157	0.166746	0.259491	0.440067	0.152645	0.195485	1.77841	0.1467	0.261016	0.665632	0.170061	0.248313	0.144535	0.365124
3-Dehydroteasterone	0.873428	103.662	447.345	Lipids and lipid-like molecules	0.011561	0.022423	0.0131672	0.00392471	0.0105288	0.0197812	0.0246866	0.0136958	0.0191962	0.0189976	0.00907955	0.0129948	0.0152466	0.0075821	0.00787168	0.0140491	0.0214965	0.0155063	0.0193611	0.0110248	0.0231642	0.0189824	0.0115836	0.0126817	0.0294601	0.00554278	0.0237921	0.00635895	0.0150867	0.0172331	0.0100789	0.0160902
2,5-Dihydro-2,4,5-trimethylthiazole	0.871975	375.7	130.069	Organoheterocyclic compounds	2.37523	1.70274	2.11531	2.17927	1.32519	1.78509	2.33454	1.82838	1.36293	1.78773	1.54926	1.2057	1.50551	2.66623	1.64167	1.82432	2.30331	1.81219	1.68704	1.45516	1.79507	1.94781	2.32383	1.45059	2.14409	1.57067	1.98903	1.7185	1.9443	1.47003	1.95383	1.8377
LysoPE(20:5(5Z,8Z,11Z,14Z,17Z)/0:0)	0.871657	220.952	500.274	Lipids and lipid-like molecules	0.0090491	0.0137088	0.0237129	0.04212	0.0189518	0.034266	0.0251393	0.0303757	0.0219396	0.0300898	0.0271262	0.0234454	0.0121487	0.0345294	0.0242052	0.0247205	0.0355477	0.0376347	0.0230054	0.0382914	0.0148843	0.0290081	0.0159516	0.0219853	0.0276887	0.0255414	0.0382104	0.00576742	0.0163422	0.0237533	0.0210403	0.0249768
Polyoxyethylene (600) monoricinoleate	0.871412	269.073	341.304	Lipids and lipid-like molecules	0.00401799	0.00559167	0.00372816	0.00604772	0.00481067	0.00244339	0.00453513	0.00765101	0.0104943	0.00800797	0.00772146	0.00599885	0.0034371	0.0119631	0.00610077	0.00616995	0.0053192	0.00860427	0.00633646	0.00564111	0.00443863	0.00585151	0.00510245	0.00650915	0.00865828	0.00595057	0.00362463	0.00258774	0.00319349	0.00580009	0.00601552	0.00557554
Glycerophosphocholine	0.870561	215.403	258.109	Lipids and lipid-like molecules	0.0141945	0.0161377	0.0233648	0.016782	0.0137367	0.0182613	0.0189465	0.0336518	0.0186163	0.0229498	0.0133486	0.0107258	0.00875634	0.0188206	0.00809221	0.0170923	0.00783712	0.0240299	0.0236029	0.0103827	0.0109412	0.025729	0.00906033	0.0153749	0.019812	0.0410905	0.0188618	0.0205038	0.0229968	0.0206189	0.0187457	0.0193058
(3alphaOH,20S,24S)-3,19:20,24-Diepoxydammarane-3,25-diol	0.869661	102.691	475.377	Lipids and lipid-like molecules	0.00336442	0.0157744	0.00940784	0.00363254	0.0042501	0.0145318	0.0157834	0.0104472	0.0141091	0.0110761	0.00434483	0.00403214	0.00863136	0.00383749	0.0060936	0.00862108	0.0174745	0.00527578	0.0131101	0.00613646	0.0146525	0.00999165	0.00567436	0.0076478	0.0220729	0.00654044	0.0241658	0.0113984	0.010106	0.0112764	0.00798254	0.011567
Linoleamide	0.868174	73.2232	280.263	Lipids and lipid-like molecules	0.00764116	0.014604	0.0146261	0.0168022	0.0128837	0.00702759	0.0355188	0.0183321	0.0129426	0.0201462	0.0132069	0.0257478	0.00917843	0.00707848	0.00906442	0.0149867	0.00661093	0.0240426	0.00719312	0.0158888	0.00735595	0.0111163	0.00687487	0.0100064	0.0228728	0.00680869	3.37084e-05	0.00802129	0.00960077	0.00685497	0.00553605	0.00992115
Glutamylthreonine	0.867391	435.492	249.108	Organic acids and derivatives	0.00382094	0.0117588	0.00660447	0.00626363	0.00948044	0.00675531	0.0141923	0.00757587	0.00498021	0.0058872	0.00757876	0.00578445	0.0117965	0.0108086	0.0071163	0.00802691	0.00994227	0.0064279	0.0048499	0.00884891	0.00715828	0.0111657	0.00247669	0.00306132	0.0124276	0.0115478	0.00607563	0.00581443	0.00810268	0.0109531	0.00806174	0.00779426
LysoPE(16:0/0:0)	0.86489	221.87	454.291	Lipids and lipid-like molecules	0.16126	0.210327	0.221884	0.309649	0.25646	0.521179	0.421769	0.389582	0.139984	0.287637	0.364095	0.280459	0.308379	0.40114	0.336628	0.307362	0.271067	0.403658	0.287582	0.369562	0.272146	0.260101	0.0258522	0.37812	0.296753	0.370427	0.0238853	0.144877	0.275277	0.345749	0.337848	0.27086
N2-gamma-Glutamylglutamine	0.863531	449.757	276.118	Organic acids and derivatives	0.427568	0.172734	0.397555	0.296201	0.230962	0.470334	0.471969	0.561672	0.242588	0.220941	0.50081	0.319493	0.267521	0.237576	0.42388	0.349454	0.339445	0.233892	0.554199	0.279675	0.38253	0.394759	0.310234	0.348302	0.174666	0.338857	0.439312	0.235859	0.372025	0.239007	0.463465	0.340415
2,6 Dimethylheptanoyl carnitine	0.859502	217.839	302.232	Lipids and lipid-like molecules	0.0276673	0.0567537	0.0278869	0.124527	0.016208	0.0212215	0.0329081	0.0343412	0.0136793	0.0267759	0.0189301	0.0230101	0.0792966	0.00912737	0.026186	0.0359013	0.134001	0.0343311	0.0275016	0.0101941	0.0172099	0.0239361	0.0171124	3.87768e-05	0.0224233	0.00852383	0.0365455	0.0258608	0.0317192	0.0300257	0.0229799	0.0294936
Dimethylbenzyl carbinyl hexanoate	0.857991	205.601	249.184	Benzenoids	0.0109054	0.00730711	0.00458427	4.03431e-05	0.00365737	0.015444	0.0107853	0.0100788	0.0180507	0.0108717	0.00157075	0.00649911	0.00551013	0.00079821	0.000588403	0.00711278	0.0111732	0.00892908	0.0124181	0.00556611	0.0130204	0.00709118	0.00906047	0.00746614	0.0144406	0.00221324	0.00826664	0.00369103	0.00738191	0.00539854	0.0138845	0.00866674
Phenylalanyl-Tryptophan	0.854313	196.658	352.164	Organic acids and derivatives	0.0103573	0.0168056	0.0190702	0.0116276	0.011799	0.0129307	0.0171418	0.0197711	0.0284065	0.0228992	0.00825741	0.0197732	0.0233766	0.00887747	0.0119898	0.0162056	0.0133118	0.0147255	0.0166823	0.0169221	0.0101595	0.0120854	0.00979267	0.0109536	0.0145852	0.012957	0.0115316	0.0118281	0.0116009	0.0152209	0.0143857	0.0131161
Norvaline	0.85146	21.0548	118.086	Organic acids and derivatives	0.0672286	0.0712241	0.0630691	0.0481249	0.074607	0.0443448	0.0443065	0.0689627	0.0657843	0.0779104	0.0687157	0.049229	0.031431	0.0824841	0.0798174	0.0624826	0.021572	0.0631115	0.0651645	0.0729176	0.0519431	0.068562	0.0455803	0.0675144	0.0621694	0.0460735	0.0576609	0.0636945	0.0685766	0.0741797	0.0636473	0.0594912
FAPy-adenine	0.849365	183.846	154.072	Organoheterocyclic compounds	0.0211129	0.0292858	0.0283129	0.029627	0.018826	0.0195307	0.0281908	0.0298205	0.0242669	0.0260215	0.0277682	0.0239	0.0298242	0.0242347	0.0290944	0.0259878	0.0266072	0.0225317	0.0302517	0.0291737	0.0229458	0.0259715	0.0210513	0.0181762	0.028858	0.0215091	0.0183573	0.0255734	0.0208545	0.0268978	0.0216053	0.0240243
(3beta,5alpha,6beta,9alpha,22E,24R)-5,9-Epidioxyergosta-7,22-diene-3,6-diol	0.849212	103.782	445.33	Lipids and lipid-like molecules	0.00250418	0.00441894	0.00251608	0.002393	0.00174079	0.00325412	0.00302173	0.000897022	0.00271646	0.00334078	0.00166818	0.00148779	0.00222865	0.00197103	0.00192778	0.00240577	0.00437488	0.00209116	0.00320409	0.00331056	0.00542304	0.00305059	0.00336724	0.00315289	0.00604904	0.00144584	0.00692557	0.00149868	0.00212978	0.002792	0.0044166	0.0035488
Palmitoleoyl Ethanolamide	0.843824	74.0484	298.273	Organic nitrogen compounds	0.00673899	0.00114414	0.0101884	0.00599249	0.00580101	0.00868908	0.0321286	0.00292345	0.00876545	0.0190496	0.00643734	0.0197697	0.00105457	0.000934899	0.00803929	0.00917713	0.00880232	0.00793727	0.00588476	0.0114506	0.00815544	0.00811615	0.00104109	0.00468441	0.0122656	0.00280744	0.00313367	0.00267596	0.00383344	0.00178826	0.00134147	0.00559452
L-Cystine	0.843268	447.053	241.031	Organic acids and derivatives	0.147947	0.112222	0.0347324	0.0377719	0.0668701	0.0112605	0.00469727	0.0100336	0.00939056	0.103383	0.0297944	0.0427267	0.108878	0.157548	0.0187353	0.0597327	0.0654957	0.00656669	0.118422	0.0381067	0.0525834	0.0232548	0.0742703	0.0298028	0.060664	0.0100555	0.0325283	0.00476852	0.0638007	0.0769497	0.0277361	0.045667
Citrusinine I	0.842536	409.67	302.102	Organoheterocyclic compounds	0.0128717	0.00850828	0.00614632	0.00768141	0.00893816	0.010983	0.00898804	0.0105193	0.00736257	0.00676368	0.00856982	0.00595313	0.00499547	0.0105234	0.00960578	0.00856066	0.00648859	0.0132014	0.00752084	0.00858919	0.0102768	0.0111902	0.00522006	0.0112137	0.0062292	0.00972457	0.00983787	0.00859866	0.0109137	0.00624366	0.0107489	0.00906649
L-Methionine	0.841728	100.912	150.058	Organic acids and derivatives	0.119445	0.175896	0.0934535	0.120883	0.191465	0.0837762	0.136168	0.137191	0.183839	0.114376	0.126434	0.131752	0.180802	0.371497	0.146021	0.1542	0.175589	0.114829	0.120652	0.111649	0.110963	0.100533	0.0904216	0.194162	0.131095	0.15783	0.0809087	0.127547	0.136266	0.0783158	0.134275	0.124336
1-(beta-D-Ribofuranosyl)-1,4-dihydronicotinamide	0.839266	170.524	257.112	Organic oxygen compounds	0.0827445	0.11264	0.112617	0.136423	0.0885311	0.117428	0.12803	0.0948286	0.0732293	0.121459	0.133607	0.117458	0.134009	0.148074	0.133615	0.115646	0.110693	0.0988804	0.114165	0.11465	0.145573	0.123537	0.0738747	0.0598466	0.116176	0.117881	0.0833858	0.0934742	0.0683144	0.0882547	0.112922	0.101442
Biliverdin	0.838716	229.833	583.253	Organoheterocyclic compounds	0.111982	0.0805066	0.0821553	0.0341549	0.0293074	0.0462093	0.116422	0.104346	0.0562053	0.0329974	0.0443578	0.0522798	0.0495927	0.0539526	0.0699128	0.0642922	0.0646737	0.0410547	0.040531	0.0420344	0.0543708	0.0580282	0.0268673	0.118432	0.253373	0.0255906	0.0651747	0.146571	0.0420915	0.046445	0.0398034	0.0710028
2-Pyrrolidineacetic acid	0.834203	288.036	130.086	Organoheterocyclic compounds	1.67735	0.677382	1.0896	0.622874	2.87424	0.237574	1.23872	0.93757	0.369168	0.669918	0.546452	0.961296	1.11101	2.24421	0.785463	1.06952	1.00697	0.628551	0.876332	0.815423	0.900279	0.752528	1.08451	0.737935	0.63807	0.881955	3.03027	0.903549	9.1542	0.818731	0.389941	1.50795
2-Methoxy-3-methylpyrazine	0.833634	91.1301	125.071	Organoheterocyclic compounds	0.0647238	0.143382	0.0578665	0.538155	0.102228	0.192681	0.0918059	0.491776	0.056795	0.115115	0.155213	0.153945	0.324367	0.177419	0.308921	0.198293	0.141674	0.336145	0.0711533	0.123586	0.0858394	0.0905324	0.105199	0.154997	0.0843647	0.0912279	0.27022	0.154211	0.149904	0.107126	0.448136	0.160954
Butyrylcarnitine	0.832085	275.558	232.154	Lipids and lipid-like molecules	4.22269	0.868841	0.54986	1.55107	1.1392	0.4555	1.93648	2.10872	0.676192	0.459464	1.28263	0.670903	2.13252	1.79795	1.09869	1.39671	0.917837	1.20689	0.804908	0.499584	0.518863	0.410262	1.17862	1.58615	0.465847	1.16243	0.587957	0.739215	0.99143	0.890182	0.811078	0.851417
Ethyl abietate	0.831257	26.8437	331.262	Lipids and lipid-like molecules	0.00165218	0.00198219	0.0125825	0.0232452	0.00363055	0.0104448	0.0018665	0.00538803	0.013388	0.019164	0.00206608	0.0144292	0.0221231	0.0041211	0.00587452	0.00946386	0.0015766	0.00784956	0.0114866	0.00529913	0.00698779	0.0041778	0.0104483	0.0029203	0.0191933	0.00164871	0.00165104	0.000928802	0.00883893	0.00564504	0.00580934	0.00629741
N-Methylhistamine	0.830099	233	126.102	Organic nitrogen compounds	0.0669681	0.0510543	0.0620342	0.0647844	0.0636532	0.070247	0.0626187	0.0691222	0.0608307	0.0570964	0.0691719	0.0523226	0.0595773	0.0894541	0.0806225	0.0653038	0.0657948	0.0622593	0.0643369	0.051454	0.067379	0.0595179	0.0448636	0.0415801	0.0703289	0.0558855	0.0562083	0.0593179	0.0554885	0.0572318	0.0618496	0.0582331
p-Mentha-1,3,8-triene	0.829267	31.6539	135.117	Lipids and lipid-like molecules	0.124836	0.0488907	0.102648	0.112428	0.113794	0.0748523	0.137422	0.129132	0.113513	0.133982	0.0710908	0.107644	0.0995616	0.0802964	0.139084	0.105945	0.0674784	0.067584	0.139043	0.0772444	0.0607679	0.0807153	0.104291	0.126955	0.108194	0.120348	0.0642364	0.154245	0.10717	0.126904	0.151722	0.103793
5-(16-Heneicosenyl)-1,3-benzenediol	0.82809	102.773	403.356	Benzenoids	0.0182883	0.0206829	0.010156	0.00175024	0.0102288	0.0221935	0.0253935	0.0142841	0.0338193	0.0160876	0.00605047	0.013384	0.0141657	0.0085709	0.00810107	0.0148771	0.0206729	0.020889	0.0148922	0.0117188	0.0227335	0.0166091	0.0129189	0.0112745	0.0357665	0.00813726	0.0368509	0.010539	0.0128716	0.0219854	0.00944927	0.0178206
(4-Hydroxybenzoyl)choline	0.828064	341.623	224.128	Organooxygen compounds	0.0147536	0.0152549	0.0156772	0.0174111	0.0158603	0.015178	0.0141359	0.0128902	0.0149754	0.0153867	0.0121547	0.0150111	0.0164188	0.0170393	0.0147	0.0151232	0.0160296	0.0125079	0.0137501	0.0135949	0.0148035	0.0247963	0.0126908	0.0140782	0.0318247	0.012665	0.0124092	0.0122931	0.0362279	0.0145091	0.0148388	0.0171346
Homocarnosine	0.827689	409.058	241.129	Organic acids and derivatives	0.0160306	0.030039	0.0101241	0.0274201	0.00784439	0.00837314	0.00179091	0.0186019	0.00298264	0.0222277	0.0107254	0.00769412	0.00571095	0.0425027	0.00210594	0.0142782	0.0101439	0.00949577	0.00849696	0.010738	0.0215507	0.0117174	0.0106525	0.00116333	0.00496082	0.00739052	0.00921202	0.00551657	0.0146119	0.00355843	0.0086716	0.00919202
Taurine	0.826823	312.208	126.022	Organic acids and derivatives	1.16507	0.93082	0.971726	1.51423	1.67617	1.59058	1.95766	1.4518	1.52966	1.29014	1.77457	1.41153	1.24963	2.12719	1.69374	1.48897	1.72688	1.54153	0.988745	1.41823	1.27234	1.42851	1.00501	1.61296	1.29239	1.57973	1.33626	1.36313	1.60156	1.45333	1.7307	1.42342
Synephrine acetonide	0.826778	211.145	208.133	Benzenoids	3.69524e-05	3.88435e-05	0.921892	4.03431e-05	3.92488e-05	0.19518	3.90046e-05	0.193321	1.55935	3.88719e-05	3.80149e-05	0.0476494	3.54233e-05	4.91036e-05	1.41109	0.288589	0.243961	0.192214	1.46704	1.53042	0.326422	0.607504	0.161858	0.135035	0.195989	3.51956e-05	0.621672	0.316081	0.326996	0.1012	3.84435e-05	0.415098
1,3-Diisopropylbenzene	0.82407	31.8804	163.148	Benzenoids	0.0332283	0.0320198	0.0285042	0.0359346	0.024916	0.042991	0.049765	0.0340264	0.0386299	0.0366992	0.0312879	0.0324492	0.0339948	0.0491122	0.0341726	0.0358487	0.0665134	0.0300374	0.0381413	0.0359028	0.0293243	0.0366277	0.017311	0.037951	0.0500807	0.0480562	0.0272102	0.0339582	0.0293557	0.0261746	0.0391586	0.0363869
PC(20:3(5Z,8Z,11Z)/P-18:0)	0.823684	37.1617	796.618	Lipids and lipid-like molecules	0.447846	0.586141	0.522492	0.487183	0.332129	0.404245	0.631768	0.517422	0.619709	0.541599	0.527089	0.49533	0.449307	0.518887	0.491567	0.504848	0.455927	0.401288	0.477088	0.508046	0.418703	0.477474	0.44155	0.37087	0.446332	0.377966	0.4574	0.652979	0.391967	0.384957	0.439769	0.446821
Lutein	0.815493	31.8804	568.425	Lipids and lipid-like molecules	0.0576873	0.0856775	0.0714944	0.0838747	0.0862012	0.154697	0.0796571	0.0950563	0.0574844	0.0925389	0.0990096	0.0937244	0.0733014	0.14821	0.142346	0.0947307	0.090885	0.0848811	0.0849521	0.0835886	0.0492631	0.0497072	0.0498196	0.116904	0.0707815	0.101376	0.0929062	0.208139	0.0918226	0.0541522	0.116728	0.0897271
SM(d18:1/16:0)	0.815191	185.707	703.572	Lipids and lipid-like molecules	9.92016	12.3975	9.56893	10.3827	10.226	10.9323	10.6444	9.13561	10.9821	9.97676	10.9258	10.2944	11.333	17.8019	11.5506	11.0715	9.70068	12.1341	9.16249	9.24214	9.51674	11.1783	8.90793	13.2672	9.41781	10.7814	10.5524	11.3335	10.2776	7.80516	12.2608	10.3692
7-Hydroxy-5-methoxy-6,8-dimethylflavanone	0.813229	132.197	299.128	Phenylpropanoids and polyketides	0.0879446	0.0813487	0.0933905	0.0728175	0.0853906	0.0669967	0.0872265	0.0584482	0.0737531	0.11796	0.0715099	0.0726991	0.0856168	0.108224	0.2066	0.0913285	0.0819039	0.0716026	0.102436	0.0743782	0.0713106	0.0707315	0.0921662	0.0613017	0.0592664	0.212062	0.244591	0.0601637	0.0746706	0.0970105	0.071422	0.0963345
Cyclopentanethiol	0.80348	431.772	103.058	Organooxygen compounds	0.125733	0.123	0.130985	0.128851	0.136692	0.134342	0.0485008	0.0820739	0.0227753	0.124851	0.0947957	0.0436691	0.15059	0.158318	0.0815701	0.105783	0.134968	0.0815085	0.124536	0.0975702	0.11381	0.0973335	0.0919058	0.116549	0.100636	0.0919872	0.109917	0.0717357	0.112253	0.122269	0.109513	0.105099
1-Aminocyclopropanecarboxylic acid	0.80245	77.5803	102.055	Organic acids and derivatives	0.0297252	0.0230899	0.0186465	0.0250283	0.0191285	0.0257531	0.0361556	0.0284355	0.0328066	0.0268676	0.0304526	0.0256947	0.0175298	0.0396159	0.0353223	0.0276168	0.0426354	0.0247826	0.0251672	0.0180925	0.0248527	0.0287827	0.0204932	0.0234859	0.0294477	0.0244084	0.018875	0.0248576	0.0320284	0.0258245	0.0208326	0.0256378
4-Hydroxy-1H-indole-3-acetonitrile	0.797542	47.672	173.07	Organoheterocyclic compounds	0.0142045	0.0391982	0.0373093	0.0405632	0.0528058	0.0702996	0.0534851	0.0360796	0.0642283	0.0355677	0.0475068	0.0361451	0.019939	0.0482243	0.0545489	0.0433404	0.0324208	0.0373646	0.0236533	0.0243603	0.0377151	0.0455772	0.0266226	0.0457371	0.0618318	0.0485623	0.0270875	0.0369422	0.0426288	0.0346973	0.0496325	0.0383222
2,4-Diamino-6-nitrotoluene	0.795284	349.055	168.076	Benzenoids	3.1435	2.63567	3.47451	2.17914	2.94537	1.61946	1.68123	1.6825	1.04489	3.20188	2.07119	1.37669	3.72727	3.11944	1.91041	2.38754	2.74814	1.60167	3.36622	2.29451	2.64077	1.7916	2.57137	2.39234	2.06321	1.89517	2.44673	1.58297	2.83611	3.49448	2.42371	2.40993
1-Methylhistamine	0.795196	705.48	126.102	Organic nitrogen compounds	0.0401029	0.042567	0.0811227	0.049891	0.0528429	0.0451033	0.0445654	0.0403574	0.0497077	0.0450341	0.0411721	0.0476248	0.055248	0.055857	0.0457167	0.0491275	0.0552726	0.0520787	0.0382177	0.0474994	0.0423146	0.0427255	0.0351418	0.0499042	0.0375786	0.0404717	0.0362373	0.0393348	0.0497242	0.0374343	0.0482251	0.0434774
N-(5-Methyl-3-oxohexyl)alanine	0.794809	378.428	202.143	Organic acids and derivatives	0.00108109	0.00156983	0.00835386	0.0023913	0.00104184	0.00388139	0.00363415	0.00138444	0.0040186	0.00285171	0.00255693	0.0117574	0.00262926	0.00383756	0.00191212	0.00352676	0.0104119	0.00777954	0.011032	0.00425188	0.0395791	0.00745904	0.00781084	0.0125507	0.00812171	0.00291993	0.00325911	0.00390661	0.00436809	0.00827962	0.00588357	0.00917425
Beta-Guanidinopropionic acid	0.792287	403.339	132.076	Organic nitrogen compounds	0.102429	0.0941003	0.106349	0.105759	0.187049	0.14875	0.10013	0.143157	0.0979535	0.0854171	0.17161	0.0972343	0.0938715	0.234911	0.154934	0.128244	0.10307	0.116186	0.0983887	0.0946811	0.126297	0.123548	0.080059	0.15072	0.116265	0.134246	0.104409	0.110737	0.0961789	0.0882671	0.134083	0.111809
Aniline	0.786428	30.1567	94.0654	Benzenoids	0.027993	0.0247228	0.0365738	0.028345	0.0440632	0.0311693	0.0281706	0.0344897	0.0431613	0.0459112	0.0364978	0.0367007	0.0242044	0.0296682	0.0335398	0.0336807	0.0163796	0.0177732	0.0191558	0.0367778	0.0120379	0.0350697	0.0252786	0.0247603	0.0296803	0.0338524	0.037737	0.0279731	0.037734	0.0279389	0.0392984	0.0280965
hesperetin 3'-O-sulfate	0.785076	27.4391	383.042	Phenylpropanoids and polyketides	3.69524e-05	0.000199141	0.0048981	0.000952239	0.0527878	0.0252989	0.0022133	0.00279103	0.00069521	3.88719e-05	0.000293969	0.00143629	0.000685876	0.32379	0.000275827	0.0277596	0.000325779	0.00032811	0.00241606	0.000834298	3.93772e-05	3.83816e-05	3.52523e-05	0.00175351	0.000426264	0.000563724	0.185943	3.73564e-05	0.301965	0.000594991	3.84435e-05	0.0330227
Nicotine glucuronide	0.782996	426.395	339.155	Organic oxygen compounds	3.69524e-05	0.00318013	3.74343e-05	4.03431e-05	3.92488e-05	4.16412e-05	3.90046e-05	3.92012e-05	0.00247564	3.88719e-05	3.80149e-05	0.000949548	0.0372493	4.91036e-05	4.04642e-05	0.00295299	0.0109091	0.000797148	0.0299418	0.0138992	0.0501232	0.015973	3.52523e-05	3.87768e-05	3.61024e-05	0.000258307	3.37084e-05	3.73564e-05	3.62822e-05	0.000215265	3.84435e-05	0.0081582
(6E,8E)-4,6,8-Megastigmatriene	0.781072	31.0044	177.164	Hydrocarbons	0.0939429	0.0655178	0.0417857	0.0870159	0.0779807	0.152704	0.246255	0.108562	0.157084	0.0183623	0.0347664	0.0169544	0.0228267	0.197399	0.03545	0.0904404	0.0302833	0.0695447	0.090528	0.0296608	0.140744	0.0618137	0.0189786	0.089658	0.0106548	0.0739813	0.0157858	0.445025	0.0173889	0.032598	0.404783	0.102095
Ergothioneine	0.780616	343.51	230.095	Organic acids and derivatives	0.00224277	0.00421409	0.0122865	0.00596282	0.0121314	0.00775487	0.0065225	0.00925003	0.0183894	0.0155232	0.00558421	0.00609788	0.0643411	0.0645881	0.00480658	0.0159797	0.0128058	0.00691736	0.0130719	0.0184984	0.00638236	0.00446901	0.0148942	0.0413207	0.0119769	0.0130453	0.0146726	0.0108511	0.0744447	0.0189513	0.00251045	0.0176541
6-Chloro-N-(1-methylethyl)-1,3,5-triazine-2,4-diamine	0.778286	218.526	188.066	Organoheterocyclic compounds	0.0932405	0.113136	0.021201	0.149485	0.0820713	0.0773615	0.166952	0.0175725	0.148297	0.00744592	0.0118019	0.366822	0.11748	0.282129	0.346425	0.133428	0.147581	0.091091	0.00651544	0.250848	0.17689	0.0722998	0.00581377	0.103145	1.29631	0.522887	0.460197	1.46137	0.643044	0.0664848	0.299105	0.373573
Linoleic acid	0.777457	87.9641	281.246	Lipids and lipid-like molecules	0.0526382	0.324662	0.106185	0.0271893	0.0602141	0.38789	0.375576	0.0751516	0.199598	0.0954734	0.0435176	0.189685	0.0694944	0.0557011	0.0735417	0.142434	0.310855	0.062836	0.17567	0.067531	0.354985	0.133189	0.125285	0.0619366	0.271305	0.0981735	1.0365	0.122935	0.0727471	0.0552827	0.0370968	0.199089
LysoPE(18:2(9Z,12Z)/0:0)	0.775042	220.965	478.292	Lipids and lipid-like molecules	0.203692	0.323413	0.533484	0.808488	0.564972	0.70428	0.665158	0.894456	0.457427	0.528793	0.531378	0.555815	0.539305	0.995947	0.486048	0.586177	0.671751	0.977727	0.57301	0.911501	0.400438	0.596544	0.326977	0.754825	0.300304	0.903525	1.06946	0.193545	0.447734	0.48954	0.647228	0.617607
3-Methyl-2-butene-1-thiol	0.774255	445.286	103.058	Organosulfur compounds	0.0528089	0.0653579	0.0703577	0.0540309	0.0733263	0.053681	0.0380482	0.0319629	0.0284751	0.0785988	0.0465329	0.0278771	0.0739918	0.0898932	0.047133	0.0554717	0.07035	0.0394171	0.0501755	0.0558176	0.0477486	0.0689671	0.0453046	0.0598513	0.0393426	0.0578807	0.0486617	0.0349264	0.063853	0.0730004	0.0731125	0.0552273
gamma-Tocopheryl quinone	0.772999	128.837	433.366	Lipids and lipid-like molecules	0.0361523	0.0483763	0.0550004	0.0091277	0.028734	0.0520321	0.0550868	0.0241762	0.0289143	0.0479866	0.0188331	0.041212	0.0231738	0.0161547	0.021371	0.0337554	0.0624597	0.0301153	0.0559166	0.0464893	0.0783711	0.0347509	0.0562703	0.0426505	0.0843326	0.0250774	0.0528706	0.0357839	0.0256065	0.0337078	0.0298202	0.0462815
1-Arachidonoylglycerophosphoinositol	0.772952	268.668	621.301	Lipids and lipid-like molecules	0.00960005	0.00780574	0.00756052	0.0130004	0.00759868	0.0115794	0.0104425	0.0115842	0.0111182	0.0171131	0.00778667	0.0122092	0.00783986	0.0153606	0.00742825	0.0105352	0.00825047	0.0081723	0.0081519	0.00778315	0.00786043	0.008047	0.00617617	0.0101342	0.0102478	0.00507544	0.00629582	0.00951717	0.0106309	0.00918214	0.00855996	0.00827233
N-Acetylputrescine	0.772384	335.022	131.118	Organic acids and derivatives	0.0835494	0.108995	0.0797352	0.131837	0.107192	0.0505852	0.0473551	0.07868	0.0399383	0.0959614	0.049757	0.0437627	0.0907411	0.10307	0.0426573	0.0769212	0.0721248	0.0488119	0.0755697	0.0877819	0.0391946	0.0674117	0.0444236	0.111461	0.116293	0.0752789	0.0671673	0.0469381	0.103129	0.0535785	0.0673547	0.0717679
LysoPC(P-18:1(9Z))	0.768122	205.256	506.36	Lipids and lipid-like molecules	0.0328303	0.0682151	0.0349186	0.0612527	0.0321414	0.0714115	0.0536429	0.0442873	0.0293531	0.0646518	0.0432418	0.0457498	0.0517191	0.0324802	0.045109	0.0474003	0.034974	0.0424377	0.0449623	0.0586541	0.0399213	0.0551773	0.0381346	0.000816309	0.0247008	0.0808799	0.040851	0.0515298	0.0469949	0.0485952	0.0621498	0.0447186
Mangiferdesmethylursanone	0.766947	30.179	429.371	Organic oxygen compounds	0.773942	0.714999	0.958326	0.538994	0.621361	0.85897	0.910377	0.959893	0.86709	0.78727	0.602489	0.848693	0.535187	0.915742	0.944043	0.789158	0.996254	1.06295	0.835583	0.889539	0.762798	0.814544	0.522667	0.954801	1.37509	0.713371	0.74269	1.13941	0.6322	1.06578	0.787662	0.886357
Luteolin 7-sulfate	0.766902	25.664	367.011	Phenylpropanoids and polyketides	3.69524e-05	0.000205689	3.74343e-05	0.00130977	0.00366428	4.16412e-05	0.00591806	0.00274376	4.1721e-05	0.000203511	0.000899326	0.0100122	3.54233e-05	0.0072589	0.000855238	0.0022176	3.6439e-05	3.87584e-05	3.64965e-05	0.00278344	0.000635872	3.83816e-05	3.52523e-05	0.00255688	0.0542019	0.0116508	0.024735	0.00201003	0.00518358	0.00160413	0.0131553	0.00791348
L-Proline	0.766535	177.635	116.07	Organic acids and derivatives	0.292699	0.336303	0.291214	0.333497	0.227942	0.242039	0.2982	0.360809	0.528902	0.333917	0.281132	0.225261	0.195696	0.380086	0.304586	0.308819	0.301253	0.263801	0.355146	0.300894	0.340592	0.247774	0.199937	0.215154	0.29199	0.293999	0.232062	0.305628	0.254236	0.205724	0.253333	0.270768
N1-Methyl-4-pyridone-3-carboxamide	0.764836	76.3727	153.065	Organoheterocyclic compounds	0.114988	0.217754	0.262254	0.172601	0.0601005	0.0297396	0.134337	0.142249	0.2179	0.089045	0.16588	0.124849	0.233793	0.123711	0.114476	0.146912	0.312695	0.0423791	0.0691863	0.488921	0.202592	0.142848	0.155059	0.389662	0.419077	0.24938	0.0673377	0.204579	0.0457129	0.221099	0.0729907	0.205568
3,4-Dimethyl-5-pentyl-2-furanheptanoic acid	0.764714	103.114	295.225	Lipids and lipid-like molecules	0.0173193	0.0420573	0.0311507	0.0204917	0.0132633	0.0608199	0.0590743	0.0252211	0.0397514	0.02591	0.0199041	0.0288463	0.030383	0.0259235	0.034516	0.0316421	0.0668131	0.024017	0.0412044	0.0213866	0.0650464	0.0319014	0.0205265	0.0604477	0.0465087	0.0272675	0.106764	0.0401528	0.0320357	0.0193629	0.0412236	0.0429772
Dolichosterone	0.764443	102.6	463.341	Lipids and lipid-like molecules	0.00379845	0.00543603	0.00251914	0.0006986	0.00192568	0.00111997	0.00468355	0.00351467	0.00433968	0.00760025	0.00259437	0.0033402	0.00433545	0.00161125	0.00195178	0.00329794	0.00827152	0.00328484	0.00555089	0.0010708	0.00535188	0.00378714	0.00312549	0.00315669	0.0132006	0.00217948	0.00164855	0.0014625	0.00338885	0.00335865	0.00344309	0.00415206
1-(5Z,8Z,11Z,14Z-eicosatetraenoyl)-sn-glycero-3-phosphate	0.764311	260.021	459.249	Lipids and lipid-like molecules	0.00395748	0.00483577	0.00196584	0.00164942	0.00241487	0.00968519	0.00454831	0.00432994	0.00156052	0.00531078	0.00349962	0.004076	0.00273594	0.00271009	0.00313132	0.00376074	0.00415526	0.00421876	0.00375782	0.00392921	0.00381454	0.00345399	0.00273657	0.00392132	0.00332919	0.00281866	0.00701623	0.00340115	0.00722097	0.00449829	0.00527982	0.00423679
CS-S-Methylcysteine sulfoxide	0.763199	364.966	152.037	Organic acids and derivatives	3.69524e-05	0.0161202	0.0638979	0.00747095	0.0239314	4.16412e-05	0.00555537	0.0164405	0.00831447	0.031572	0.032652	0.00228213	0.0200641	0.0642731	0.0205551	0.0208805	0.0725806	0.00273884	0.0925079	0.122194	3.93772e-05	0.0540129	0.1194	0.0223655	0.00212235	0.0125107	0.00208177	0.00297165	0.0054811	0.0920833	0.0125263	0.0410411
PC(18:1(11Z)/14:0)	0.762526	163.451	732.55		3.33264	3.68001	0.997348	1.93999	2.07967	2.16661	1.64211	1.31943	1.22229	1.85505	1.32525	2.44571	3.28147	3.03004	1.98241	2.15334	2.75122	2.3526	1.85743	2.21729	1.30376	1.54112	1.50786	4.06384	3.4734	1.90396	1.12728	2.64193	3.03682	1.66986	2.22719	2.24504
Panaxatriol	0.757162	101.867	477.392	Lipids and lipid-like molecules	0.00420183	0.0141705	0.0127716	0.00230103	0.00587186	0.0221235	0.0160593	0.0104419	0.0172663	0.014011	0.0050223	0.0101987	0.00894844	0.00219221	0.00432022	0.00999339	0.0292411	0.00887093	0.0109806	0.00584318	0.0181987	0.00863422	0.00591219	0.00824287	0.0267065	0.00487519	0.0283634	0.0106839	0.00683583	0.0106104	0.00688612	0.0127257
Mulberrofuran E	0.753012	291.074	633.253	Phenylpropanoids and polyketides	0.0162153	0.011407	0.018387	0.0062886	0.00479736	0.00695063	0.0151417	0.0150317	0.00339994	0.00711759	0.00769813	0.0108452	0.00800194	0.0065027	0.00891282	0.00977985	0.0116002	0.0073472	0.0111944	0.00881526	0.00811731	0.00823278	0.00388676	0.00422498	0.0382538	0.0026237	0.00497193	0.0128895	0.00467115	0.0145487	0.00295248	0.00962201
Ethylbenzene	0.75249	32.7368	107.086	Benzenoids	0.0414758	0.0340324	0.0473365	0.0479671	0.0396448	0.0771128	0.0681484	0.0514039	0.049167	0.0509795	0.049175	0.0406264	0.0418353	0.0732971	0.0552326	0.0511623	0.0606883	0.0373116	0.0514478	0.0555959	0.0515304	0.0512665	0.033701	0.0639407	0.0496128	0.0617709	0.0437356	0.0635672	0.0450218	0.0326234	0.0613835	0.0508798
1-(1-Pyrrolidinyl)-2-butanone	0.751769	33.6307	142.122	Organoheterocyclic compounds	0.0415676	0.0607873	0.0437401	0.0487148	0.0371414	0.0637656	0.0587017	0.0420805	0.0530471	0.0607923	0.0353919	0.0573251	0.036173	0.0554549	0.0424816	0.0491443	0.0631914	0.0466998	0.0462666	0.0728797	0.0514156	0.0500045	0.0555601	0.0524515	0.0448083	0.0595922	0.0344492	0.0427743	0.0459224	0.0528018	0.0332057	0.0501349
5a-Cholesta-8,24-dien-3-one	0.750939	31.8877	383.329	Lipids and lipid-like molecules	0.0620986	0.0598295	0.0507768	0.0559142	0.0560628	0.0858652	0.0709164	0.0628399	0.0607936	0.114574	0.0485872	0.0647074	0.0608932	0.058667	0.0570892	0.064641	0.0537368	0.0592624	0.0689212	0.0755465	0.0714161	0.0603099	0.0440942	0.0666261	0.0758391	0.0439478	0.0327551	0.0692028	0.0424779	0.0486905	0.0622748	0.0583401
Stearoylcarnitine	0.750297	192.006	428.373	Lipids and lipid-like molecules	0.0261239	0.0830388	0.0604525	0.111743	0.0624204	0.0527275	0.0973566	0.0971857	0.0936633	0.0928415	0.0665412	0.125159	0.0975215	0.0544412	0.0665315	0.0791832	0.0965098	0.0823424	0.0644449	0.0753534	0.0478106	0.0831171	0.0511264	0.0176513	0.0553541	0.0753098	0.0876851	0.0625706	0.0640406	0.0963434	0.0685211	0.0685454
2-O-(5,8,11,14,17-Eicosapentaenoyl)-1-O-hexadecylglycero-3-phosphocholine	0.750215	150.32	766.57	Lipids and lipid-like molecules	2.36786	1.99806	1.33429	1.59593	1.03004	2.3796	1.53282	1.94268	1.38461	2.47898	1.51782	1.23049	1.62149	1.68669	1.62405	1.71503	2.13315	1.90186	1.80768	1.92148	1.51354	2.06356	1.44815	1.57628	1.23578	1.17702	1.79846	2.90903	1.68249	1.76326	1.67891	1.77404
N-Methylputrescine	0.749982	515.805	103.123	Organic nitrogen compounds	0.0836512	0.051694	0.118644	0.0869288	0.0879269	0.0716676	0.0595369	0.0603711	0.0354229	0.105089	0.0688392	0.0562653	0.150115	0.0984444	0.0657786	0.080025	0.0736681	0.0652192	0.096958	0.115707	0.0683688	0.070271	0.048277	0.0729466	0.0326616	0.06094	0.0630751	0.0635531	0.0314276	0.10009	0.0724055	0.0690379
3-Dehydroxycarnitine	0.747962	391.496	146.117	Lipids and lipid-like molecules	3.18273	4.4213	3.25392	4.69728	2.68432	2.78224	3.55417	4.84971	2.76147	3.9325	2.71838	3.88844	4.55642	3.98729	2.76124	3.6021	6.07863	2.42447	4.23726	4.74956	3.92416	4.34945	3.32547	2.05751	3.20691	3.00118	2.47687	3.29452	3.05419	4.1421	3.39048	3.58085
6,10,14-Trimethyl-5,9,13-pentadecatrien-2-one	0.747791	92.0632	263.24	Lipids and lipid-like molecules	0.341489	0.357663	0.115822	0.471495	0.147081	0.10419	0.132583	0.453396	0.0418449	0.0245696	0.207924	0.115855	0.495715	0.0440778	0.0149964	0.20458	0.0919277	0.441297	0.0546369	0.0264467	0.104033	0.0125246	0.394485	0.0254786	0.090974	0.0474106	0.234765	0.3873	0.460418	0.481651	0.463971	0.221155
5-Aminopentanal	0.747384	266.815	102.091	Organic oxygen compounds	0.0976993	0.131383	0.0585801	0.215031	0.133397	0.85246	0.980045	0.880392	0.831475	0.06153	0.503401	0.494548	0.0585927	0.267445	0.574479	0.409364	0.211133	0.48244	0.0717178	0.167261	0.404323	0.324336	0.0636436	0.335506	0.341978	0.489173	0.211134	0.590804	0.235685	0.0692686	0.369768	0.291211
Glycocholic acid	0.745236	274.567	466.315	Lipids and lipid-like molecules	0.0137532	0.0466386	0.00191257	0.00290086	0.00154379	0.000756003	0.00655499	0.00976344	0.000662537	3.88719e-05	0.00236153	0.00440661	0.00489125	0.0211737	4.04642e-05	0.00782657	0.00502177	0.00110148	0.00199607	0.0221269	0.00682824	0.00322857	0.0104968	3.87768e-05	0.0117558	0.000672772	0.00660387	0.00357862	0.00242496	3.46669e-05	0.00653218	0.0054961
PC(24:1(15Z)/P-18:1(11Z))	0.744	152.722	854.694	Lipids and lipid-like molecules	0.0133244	0.0197332	0.0238308	0.0101147	0.0227656	4.16412e-05	0.00926176	0.0230906	0.0194815	0.0162179	0.0152496	0.0195412	0.0227693	0.0320973	0.049989	0.0198339	0.0285812	0.0151925	0.0161158	0.0182693	0.0244094	0.0129535	0.00798789	0.0478437	0.0254742	0.0251522	0.00876234	0.0298939	0.0170586	0.00182626	0.0160146	0.0197024
SM(d17:1/24:1(15Z))	0.743822	196.658	799.668	Organic nitrogen compounds	0.328339	0.398945	0.520292	0.219937	0.43972	0.491123	0.521403	0.399838	0.416552	0.3507	0.383549	0.395472	0.482052	0.53916	0.340542	0.415175	0.379365	0.543719	0.352724	0.353103	0.46633	0.432375	0.523263	0.594077	0.426882	0.572395	0.420833	0.678185	0.531012	0.418297	0.493028	0.479039
Gentiatibetine	0.742642	275.022	166.086	Organoheterocyclic compounds	6.65632	9.35044	7.74184	9.30089	6.06202	6.69658	6.43847	8.0369	5.91516	8.30801	7.07995	6.86189	8.49334	9.74074	8.44561	7.67521	7.08649	5.62194	7.70247	8.03105	10.8025	7.14185	4.78417	7.95573	9.10411	6.51293	7.21869	7.86983	7.94912	7.2473	6.43469	7.43086
PC(16:0/16:0)	0.737989	164.326	734.566	Lipids and lipid-like molecules	3.38338	3.53354	2.39583	1.96228	2.59886	3.06583	2.7978	3.04022	1.57522	2.08162	2.57885	2.16333	2.49035	3.36213	2.45111	2.63202	2.77015	3.22654	2.39539	2.14814	2.12005	2.60851	1.84877	3.40731	2.93981	2.53191	2.23912	3.71684	2.77489	1.80106	2.58363	2.60747
(3R, 6'Z)-3,4-Dihydro-8-hydroxy-3-(6-pentadecenyl)-1H-2-benzopyran-1-one	0.737476	244.672	373.273	Organoheterocyclic compounds	0.0140835	0.00507225	0.042331	0.00202678	0.00155953	0.00876963	0.0178386	0.00918892	0.00230851	0.00149927	0.0515637	0.000753003	0.00618583	0.00624804	4.04642e-05	0.0112979	0.0564735	0.0102207	0.0020821	0.000162157	0.00250975	0.00552827	0.0816601	0.0045246	0.00651821	0.012056	0.0183543	0.00186372	0.0188589	3.46669e-05	0.0106925	0.015436
N-Acryloylglycine	0.736239	449.789	130.05	Organic acids and derivatives	0.193786	0.271374	0.135475	0.258616	0.334694	0.397409	0.434448	0.264478	0.251123	0.253886	0.294559	0.208462	0.215567	0.375509	0.304196	0.279572	0.336504	0.270037	0.554341	0.246802	0.292685	0.357984	0.148746	0.298989	0.230389	0.315086	0.240362	0.257729	0.310672	0.127989	0.370234	0.29057
Valyl-Valine	0.73377	405.446	217.154	Organic acids and derivatives	0.0747361	0.13	0.00635782	0.112101	0.0245253	0.0173389	0.0391702	0.0449252	0.0235476	0.0224112	0.0376898	0.0219741	0.0235543	0.0210455	0.0504379	0.043321	0.0275004	0.135604	0.0141791	0.00699502	0.010533	0.0274193	0.0587174	0.0876022	0.0270448	0.104767	0.0178286	0.020729	0.0196191	0.0147839	0.0336047	0.0404619
DG(20:5(5Z,8Z,11Z,14Z,17Z)/18:1(11Z)/0:0)	0.733047	30.1056	641.511	Lipids and lipid-like molecules	0.00394017	0.00667501	0.00774193	0.00453853	0.0114164	0.015147	0.00802573	0.0098921	0.00455226	0.0133658	0.00304538	0.00968542	0.0117576	0.00536795	0.00339392	0.00790301	0.00214538	0.00822371	0.010213	0.00144396	0.00657403	0.00312349	0.00888317	0.0060564	0.0125165	0.00552418	0.00357837	0.0035293	0.00661286	0.00936211	0.0040564	0.00612286
2-O-(6-Phospho-alpha-mannosyl)-D-glycerate	0.732567	467.817	349.054	Organic oxygen compounds	0.7786	0.657915	0.683935	0.73416	0.651491	0.640562	0.756532	0.583581	0.605786	0.715183	0.577969	0.644331	0.743513	0.820476	0.656957	0.683399	0.680137	0.654239	0.768719	0.660073	0.685149	0.612981	0.629226	0.62616	0.605088	0.544178	0.599491	0.663628	0.632874	0.572114	0.645365	0.638628
Proline betaine	0.731368	287.451	144.102	Organic acids and derivatives	4.76071	3.823	8.34071	0.658943	21.3262	5.29454	6.0976	5.09003	2.43281	8.77706	6.44666	8.31151	2.03662	49.9426	8.2371	9.43841	5.19363	4.46397	5.38656	4.93095	3.8835	6.77398	5.14921	0.558324	7.85888	3.97744	16.7411	12.2473	29.5539	0.10875	0.468718	7.15308
TG(20:4(5Z,8Z,11Z,14Z)/18:0/18:3(9Z,12Z,15Z))	0.729992	634.951	905.752	Lipids and lipid-like molecules	0.00229428	0.00133586	0.00219906	0.00216377	0.00174321	0.00163099	0.00140658	0.00199605	0.0015004	0.00125345	0.00179017	0.00140697	0.00180261	0.00265851	0.00131235	0.00176628	0.00242594	0.00211827	0.00131015	0.00157953	0.00238113	0.00234254	0.00134225	0.00182574	0.00191201	0.00187179	0.00168546	0.00240958	0.00150027	0.00149416	0.00170647	0.00186035
2-Phenylacetamide	0.72861	317.82	136.076	Benzenoids	0.143044	0.200208	0.122795	0.146259	0.114586	0.14368	0.127966	0.14522	0.125701	0.133363	0.00872902	0.125448	0.140601	0.159759	0.0762652	0.127575	0.149902	0.0906705	0.109514	0.135291	0.141277	0.102576	0.113547	0.128775	0.193388	0.122034	0.119827	0.0152433	0.137748	0.103616	0.0864136	0.116655
5-Heneicosyl-1,3-benzenediol	0.723236	102.678	405.371	Benzenoids	0.00832554	0.0475272	0.0343444	0.00977028	0.0120426	0.0719374	0.0658499	0.0219353	0.0541188	0.0230337	0.018628	0.029804	0.0175859	0.0168192	0.0161175	0.029856	0.054308	0.0221845	0.028878	0.0209804	0.0564625	0.0272183	0.0233587	0.0200247	0.0521736	0.0229167	0.133339	0.0493326	0.0208412	0.0225697	0.013449	0.0378692
trans-Hexadec-2-enoyl carnitine	0.723057	196.609	398.325	Lipids and lipid-like molecules	0.227921	0.157655	0.0955031	0.10713	0.0595374	0.0706073	0.12402	0.101933	0.0586882	0.0751042	0.0658201	0.103552	0.131741	0.0407845	0.0753631	0.0996907	1.07798	0.221964	0.0931867	0.0738775	0.0786939	0.0856052	0.0783014	0.0251733	0.0997297	0.0458865	0.0947725	0.128743	0.0875435	0.108057	0.0943336	0.15959
PC(20:4(8Z,11Z,14Z,17Z)/P-18:0)	0.722402	37.1611	794.603	Lipids and lipid-like molecules	1.0183	0.852759	0.908162	0.95826	0.673799	0.928689	1.07274	0.933493	0.888916	0.9946	0.938333	0.698895	0.786549	0.864627	0.896054	0.894278	0.824163	0.764331	0.902725	0.960394	0.74004	0.817093	0.820958	0.669355	0.74079	0.666901	0.799864	1.23952	0.790959	0.594153	0.883334	0.814305
PC(16:0/P-16:0)	0.722094	38.8955	718.571	Lipids and lipid-like molecules	0.127489	0.121372	0.0680673	0.0600289	0.0634773	0.0902214	0.0943418	0.0725271	0.0891884	0.0738001	0.0980117	0.0684167	0.074995	0.101331	0.127052	0.0886881	0.135321	0.0900109	0.078966	0.065756	0.0705233	0.112307	0.0570883	0.104706	0.0795521	0.0832715	0.0990279	0.114409	0.067791	0.0698618	0.0800643	0.0872437
N-(4,5-Dihydro-1-methyl-4-oxo-1H-imidazol-2-yl)alanine	0.720905	397.776	186.087	Organic acids and derivatives	0.0404701	0.0397768	0.0667557	0.0460991	0.0407902	0.0702421	0.0634966	0.0521969	0.0580502	0.0357329	0.0436274	0.0493728	0.0405689	0.104483	0.0522197	0.0535921	0.0399115	0.0458647	0.0413946	0.0586406	0.0766872	0.0474752	0.0353338	0.0780389	0.0448068	0.045106	0.060284	0.0567321	0.0452648	0.0552194	0.0758654	0.053775
Sphinganine	0.718061	117.661	302.304	Organic nitrogen compounds	0.0421498	0.0379993	0.04546	0.0475667	0.0359251	0.0344412	0.0920648	0.0378905	0.0587602	0.0885212	0.046057	0.0442153	0.045874	0.0478746	0.0529213	0.0505147	0.0325081	0.0791942	0.0391717	0.0333639	0.0257015	0.0339763	0.0172831	0.0557255	0.0326806	0.033992	0.0323319	0.0425219	0.0488795	0.0177436	0.032426	0.0371667
PC(18:2(9Z,12Z)/P-18:1(11Z))	0.717497	37.1838	768.585	Lipids and lipid-like molecules	0.941216	1.20744	1.13527	1.0896	0.650651	1.05724	1.13445	1.04569	1.06166	1.07237	1.01729	0.817398	0.902489	0.827836	0.969285	0.995325	0.952111	0.884525	0.963479	1.16615	1.01038	0.998286	0.823697	0.963771	0.983138	0.768516	1.04358	1.72138	0.897359	0.83173	0.977083	0.999011
Hexacosanoyl carnitine	0.71674	182.059	540.498	Lipids and lipid-like molecules	0.0207855	0.024174	0.0466126	0.0158572	0.0246828	0.0259162	0.0196094	0.0475955	0.0234726	0.0243244	0.0266811	0.0345292	0.0215714	0.0214868	0.0213674	0.0265777	0.0125181	0.031209	0.020105	0.0304932	0.0248622	0.0281294	0.0245779	0.0118018	0.0252018	0.0240807	0.0302023	0.0152234	0.0210664	0.0313067	0.0175075	0.023219
4-(4-Methyl-3-pentenyl)-3-cyclohexene-1-carboxaldehyde	0.715971	32.7729	193.158	Lipids and lipid-like molecules	0.0229543	0.0225632	0.0133118	0.019063	0.0165238	0.0248726	0.0278132	0.0186734	0.0252874	0.0238084	0.018289	0.0197338	0.0206665	0.0255473	0.0208448	0.0213302	0.0394905	0.0162912	0.0174236	0.0290255	0.0150363	0.0211805	0.020747	0.0180134	0.0250449	0.0281309	0.0158314	0.0179824	0.0187968	0.0143354	0.0196333	0.0211309
N-Palmitoylsphingosine	0.715852	32.752	538.518	Lipids and lipid-like molecules	0.10451	0.150692	0.125918	0.09892	0.130571	0.0968393	0.131228	0.142254	0.147074	0.110275	0.114694	0.123621	0.111437	0.154343	0.110912	0.123553	0.0978715	0.141114	0.0935954	0.00816468	0.107014	0.124256	0.110764	0.150808	0.0863471	0.132398	0.09731	0.115871	0.115866	0.0952997	0.119806	0.106432
Vitamin A	0.715255	220.013	269.226	Lipids and lipid-like molecules	0.0018613	0.0100052	0.00450111	0.000861737	0.00516036	0.00526169	0.00302104	0.00509999	0.0020812	0.00539826	0.00176802	0.00201925	0.00477065	0.00485253	0.000870823	0.00383554	0.00439983	0.00167703	0.0063118	0.00892286	0.00238892	0.00760525	0.00381085	0.00608459	0.00815382	0.0047376	0.00411079	0.00555633	0.00183853	0.00762842	0.00283516	0.00507079
PC(20:3(8Z,11Z,14Z)/P-18:0)	0.713677	59.9606	796.618	Lipids and lipid-like molecules	0.19352	0.251131	0.391788	0.255067	0.14794	0.266237	0.427324	0.274821	0.23602	0.395589	0.214927	0.190989	0.206557	0.206787	0.229113	0.259187	0.206343	0.146642	0.238472	0.233846	0.212547	0.196056	0.192011	0.181665	0.352412	0.135575	0.178482	0.286016	0.322514	0.17873	0.185433	0.21645
PC(18:3(6Z,9Z,12Z)/P-18:1(11Z))	0.712859	37.1611	766.57	Lipids and lipid-like molecules	0.856203	0.735954	0.529121	0.635261	0.443925	0.871118	0.646811	0.787355	0.499296	0.93469	0.649455	0.435674	0.491539	0.612376	0.525431	0.643614	0.751305	0.661262	0.688568	0.82524	0.509239	0.763882	0.636676	0.480184	0.542948	0.470048	0.697394	1.295	0.722929	0.580637	0.658282	0.685573
Betaine aldehyde	0.71159	367.483	102.092	Organic nitrogen compounds	0.149276	0.233823	0.202181	0.195054	0.227253	0.216972	0.24528	0.220293	0.263177	0.226365	0.23467	0.273007	0.251753	0.269054	0.234658	0.229521	0.227367	0.191621	0.226859	0.25812	0.227783	0.220199	0.199054	0.222457	0.173016	0.177835	0.180467	0.246691	0.210599	0.234557	0.164237	0.210724
SM(d16:1/24:1(15Z))	0.711132	179.391	785.651	Organic nitrogen compounds	1.01159	1.21055	1.61656	0.631128	1.43162	1.46264	1.4928	1.32301	1.75865	0.83417	1.32728	1.24872	1.58365	1.37232	0.754361	1.2706	0.88952	1.43186	1.16169	1.27858	1.3571	1.46655	1.42442	1.75084	1.89949	1.70383	1.77472	1.80141	1.51463	0.996508	1.69896	1.47667
PI(18:1(9Z)/18:1(9Z))	0.710284	218.18	880.588	Lipids and lipid-like molecules	0.0319995	0.0477364	0.029773	0.0236525	0.0485007	0.0354793	0.0461085	0.0305208	0.0366429	0.0261669	0.0424392	0.0376953	0.059227	0.105054	0.0318956	0.0421928	0.0355526	0.0679816	0.0409989	0.0383772	0.0306388	0.0356412	0.0378112	0.073681	0.0701626	0.0720878	0.0459701	0.0549835	0.0356639	0.0178496	0.0472035	0.0469736
PC(18:3(6Z,9Z,12Z)/18:1(11Z))	0.706759	51.3345	782.568		6.6926	7.22345	10.4663	6.49058	7.60589	11.8718	6.94743	11.5081	5.85797	8.50032	5.63791	6.73909	5.98693	7.09974	4.35081	7.53193	5.2202	7.11839	7.20293	7.80066	6.57266	5.48691	7.51311	6.9085	8.78556	5.03421	4.48388	10.2514	9.89787	7.42002	8.39645	7.20618
PC(16:1(9Z)/P-18:1(11Z))	0.703304	156.287	742.572		0.902248	0.920993	0.596812	0.734913	0.463948	0.674203	0.704128	0.881817	0.858078	0.623868	0.601809	0.571111	0.808917	0.846191	1.08419	0.751548	1.26779	0.973549	0.755631	0.63964	0.683233	0.62664	0.579046	0.923925	0.45457	0.7592	1.34816	1.66208	0.596331	0.582537	0.764401	0.841116
PC(22:5(4Z,7Z,10Z,13Z,16Z)/20:5(5Z,8Z,11Z,14Z,17Z))	0.700183	146.805	854.567	Lipids and lipid-like molecules	0.0254541	0.0198225	0.0283328	0.019905	0.0437498	0.0639304	0.0240818	0.0416809	0.0173955	0.0412839	0.0174508	0.0373654	0.0274695	0.0357244	0.0186078	0.030817	0.0126173	0.0328787	0.0267604	0.0304905	0.0208241	0.0335799	0.0284596	0.0247555	0.0228804	0.0232657	0.0183549	0.0366191	0.0349824	0.0405651	0.0397087	0.0284495
PC(18:1(9Z)/P-18:1(11Z))	0.699902	155.567	770.6	Lipids and lipid-like molecules	0.478092	0.693236	0.463685	0.66021	0.341077	0.42287	0.55435	0.542797	0.709131	0.435892	0.502005	0.480411	0.515951	0.566592	0.730897	0.539813	0.722361	0.504323	0.507323	0.511857	0.466269	0.409482	0.393668	0.676811	0.334764	0.543333	0.692005	0.695553	0.398337	0.35848	0.507023	0.514773
PC(18:2(9Z,12Z)/18:0)	0.698641	158.194	786.598	Lipids and lipid-like molecules	16.7625	23.4121	19.0879	19.1416	25.3337	19.4147	19.0148	22.3595	25.8052	18.2288	15.8583	21.1749	23.2208	29.3436	20.3239	21.2322	18.5758	22.3475	18.1342	24.1835	15.0733	18.4234	15.4088	22.3226	17.7732	22.5532	20.3681	18.2915	17.7353	17.7933	22.3062	19.4193
PC(20:2(11Z,14Z)/14:0)	0.696731	38.8937	758.566	Lipids and lipid-like molecules	26.1155	27.5367	28.6404	23.9914	25.5654	23.796	28.7434	28.3587	36.6152	24.6291	20.3821	33.0834	29.4922	42.3374	30.6067	28.6596	28.5027	31.5595	29.5968	24.5777	25.3959	23.9584	17.1422	30.7426	19.3059	29.8252	34.0788	20.7968	17.7109	23.5945	29.9291	25.7811
2-Butyl-1-octanol	0.695914	402.49	205.081	Lipids and lipid-like molecules	0.60222	1.7672	1.0561	0.581748	0.596069	1.30164	1.41615	1.11488	1.26121	1.1959	1.08314	0.996063	0.689795	1.30832	0.634582	1.04033	1.00696	0.618735	0.966594	1.08724	1.11682	1.63942	0.530536	1.08036	0.55451	0.523492	0.535471	1.10096	0.954342	0.980331	1.17216	0.92453
4-Hydroxy-1-(3-pyridinyl)-1-butanone	0.694593	344.469	166.086	Organic oxygen compounds	0.0249079	0.0277384	0.0339018	0.0327292	0.0299266	0.0239089	0.0263618	0.0253468	0.0314036	0.028105	0.0232576	0.0301317	0.0327911	0.0316812	0.0267489	0.028596	0.0400878	0.133198	0.0298229	0.0294101	0.0263293	0.0254853	0.0258865	0.0315552	0.0267151	0.0278481	0.0264407	0.0266926	0.0324355	0.0327525	0.0246248	0.0359523
4-Trimethylammoniobutanal	0.692084	269.442	130.122	Organic oxygen compounds	0.109217	0.246639	0.063224	0.313926	0.0926662	0.104436	0.180368	0.192501	0.12649	10.2272	0.191992	0.0116453	0.0956195	22.0182	0.148542	2.27484	0.14663	0.257745	0.0902671	0.064408	0.0952786	0.127108	0.0612034	0.160448	0.104476	0.268421	0.0602958	5.66663	0.105211	0.0540172	0.119448	0.492106
6-Hydroxy-1H-indole-3-acetamide	0.68713	184.797	191.081	Organoheterocyclic compounds	0.0186044	0.0574608	0.0251299	0.0354486	0.0399668	0.0467566	0.0328563	0.0579211	0.0300425	0.0339609	0.033214	0.0577642	0.0212156	0.0576071	0.0395127	0.0391641	0.0470257	0.0416164	0.0311541	0.0351019	0.0443014	0.0381156	0.0240351	0.0324373	0.0799135	0.0410379	0.029499	0.047833	0.0244215	0.0446555	0.0345952	0.0397162
LysoPC(18:3(6Z,9Z,12Z))	0.686773	215.887	518.322	Lipids and lipid-like molecules	0.683515	0.546277	0.918118	0.754449	0.592617	0.750943	0.422696	0.902399	0.782696	0.641461	0.748614	0.795401	0.899155	0.725905	0.603246	0.717833	0.55439	0.604593	0.547635	0.770773	0.623309	0.638707	0.752607	1.31098	0.752307	0.56111	0.69151	0.700845	0.551268	0.547334	0.569231	0.67844
Ganoderiol H	0.684694	103.697	491.372	Lipids and lipid-like molecules	0.00465543	0.0135782	0.00859428	0.00171716	0.00215263	0.0123874	0.0131037	0.00346465	0.00692146	0.0070345	0.00276552	0.00590176	0.00510153	0.00327222	0.00403871	0.00631261	0.0146645	0.0060429	0.00640064	0.00169674	0.0113699	0.00806623	0.0028072	0.00828981	0.0179379	0.00392699	0.020299	0.00826377	0.00715174	0.00959824	0.00541204	0.00879518
Methomyl	0.682825	281.868	163.053	Organic acids and derivatives	0.114723	0.108283	0.0829975	0.0647442	0.119627	0.127576	0.104537	0.091227	0.0915168	0.0940345	0.111724	0.0889345	0.119224	0.127197	0.13183	0.105212	0.0959888	0.104967	0.139237	0.0485492	0.13173	0.115324	0.105233	0.0937065	0.111701	0.0892572	0.0977651	0.124782	0.081644	0.0904457	0.10783	0.102544
Linoleyl carnitine	0.682532	194.43	424.34	Lipids and lipid-like molecules	0.268184	0.343122	0.424392	0.230769	0.20863	0.277899	0.274214	0.357773	0.158846	0.252075	0.221962	0.318381	0.407092	0.15671	0.296537	0.279772	0.557156	0.341566	0.246428	0.312192	0.213463	0.276441	0.23777	0.267041	0.273996	0.235954	0.470709	0.264943	0.272441	0.23809	0.190531	0.293248
PC(20:3(8Z,11Z,14Z)/20:1(11Z))	0.682315	37.166	838.628	Lipids and lipid-like molecules	0.276454	0.396563	0.19775	0.203656	0.296155	0.341815	0.246935	0.256833	0.233544	0.307457	0.222057	0.286659	0.330357	0.296986	0.225121	0.274556	0.173875	0.293007	0.237944	0.28454	0.21444	0.358081	0.288101	0.404044	0.289372	0.300504	0.187871	0.300577	0.359932	0.201963	0.34432	0.282571
Hydroxyprolyl-Histidine	0.682278	348.162	269.124	Organic acids and derivatives	0.0348882	0.0954276	0.113995	0.118518	0.0310212	0.0226633	0.056538	0.0756956	0.0234979	0.0615203	0.0302464	0.0457265	0.157848	0.0231115	0.0270326	0.061182	0.0578975	0.0291654	0.0802487	0.102287	0.0708362	0.0482177	0.0484948	0.0116973	0.0560327	0.0346511	0.0332112	0.0368698	0.0368515	0.0924714	0.022998	0.0507954
(9R,10S,12Z)-9,10-Dihydroxy-8-oxo-12-octadecenoic acid	0.682179	100.693	329.231	Lipids and lipid-like molecules	0.0038814	0.00638151	3.74343e-05	0.00725665	0.00176502	0.0084345	0.0427874	0.00688229	0.010417	0.00199729	0.00443812	0.00374458	0.00403292	0.00186313	0.00302695	0.00712975	0.0195316	0.00627449	0.0032325	0.00489742	0.00992303	0.00251576	0.00563038	0.00514344	0.0192448	0.00315992	0.0208228	0.00347892	0.00428794	0.0032674	0.00281459	0.00761499
1-Methyl-1,3-cyclohexadiene	0.681489	32.6196	95.0858	Hydrocarbons	0.106046	0.0914744	0.103045	0.119991	0.0928296	0.14273	0.159167	0.118347	0.119327	0.109651	0.102301	0.0896839	0.102986	0.131003	0.116397	0.113665	0.167446	0.0858165	0.112657	0.123436	0.108332	0.120153	0.0760266	0.121322	0.131125	0.127152	0.0973977	0.118881	0.101016	0.077394	0.114898	0.112203
PC(15:0/15:0)	0.680451	166.066	706.536	Lipids and lipid-like molecules	0.341923	0.598832	0.19416	0.352926	0.407083	0.488788	0.25323	0.292753	0.195839	0.348709	0.225731	0.300908	0.480385	0.796978	0.38276	0.3774	0.437678	0.38783	0.312029	0.277315	0.18566	0.335522	0.191184	0.924769	0.797881	0.440251	0.229979	0.474265	0.633935	0.231915	0.401963	0.417478
Montecristin	0.680425	166.074	575.502	Lipids and lipid-like molecules	0.0231975	0.0674859	0.0452216	0.0343412	0.0522138	0.0473583	0.0585334	0.0403706	0.0357856	0.0242454	0.045361	0.0463611	0.0889644	0.131137	0.0663749	0.0537968	0.0347887	0.0630802	0.0525746	0.0618527	0.0521788	0.0250295	0.0377928	0.0997081	0.0518387	0.0972666	0.0655199	0.0189466	0.0331768	0.0424393	0.0404859	0.0517786
SM(d18:1/20:0)	0.67986	198.508	759.633	Lipids and lipid-like molecules	0.420088	0.502341	0.618698	0.249269	0.526821	0.53776	0.529336	0.525165	0.709725	0.43688	0.54938	0.460154	0.506384	0.661125	0.495249	0.515225	0.358511	0.706546	0.324465	0.378221	0.568655	0.642478	0.536778	0.756793	0.722894	0.615592	0.442895	0.574312	0.431079	0.521549	0.603688	0.545631
Ganoderiol C	0.678158	103.227	519.404	Lipids and lipid-like molecules	0.0114687	0.040419	0.019744	0.0044205	0.00895284	0.0311521	0.0299082	0.01179	0.0263183	0.0145783	0.00967396	0.0156575	0.0160272	0.00660599	0.0145538	0.017418	0.0301183	0.0204549	0.0191155	0.0119434	0.0256305	0.0139555	0.0128826	0.0170218	0.0311085	0.0116563	0.0560785	0.0132108	0.0111615	0.020511	0.0124982	0.0204898
1,3-Dimethyluracil	0.67772	419.182	141.066	Organoheterocyclic compounds	0.166233	0.18487	0.170583	0.195129	0.176623	0.242402	0.214767	0.208386	0.172782	0.160985	0.205453	0.164304	0.160568	0.237489	0.232224	0.192853	0.173453	0.226621	0.159345	0.170347	0.19553	0.213995	0.134712	0.198356	0.188869	0.181788	0.153241	0.217836	0.175043	0.15927	0.213812	0.184148
SM(d18:1/22:0)	0.677169	197.307	787.664	Lipids and lipid-like molecules	0.3019	0.410224	0.615081	0.190892	0.389448	0.447614	0.46054	0.392575	0.582703	0.36324	0.432433	0.454392	0.423538	0.445074	0.422924	0.422172	0.304685	0.581204	0.297646	0.371327	0.554023	0.632416	0.422762	0.607434	0.64666	0.491077	0.435234	0.503642	0.399118	0.444148	0.471537	0.477528
L-Lysine	0.67711	528.502	147.112	Organic acids and derivatives	2.77915	3.61602	3.76147	3.22075	3.37779	1.50029	1.78789	2.09469	1.66616	4.53071	2.67588	2.69723	4.07337	7.26733	2.5204	3.17128	4.05212	1.47668	4.17078	3.02866	3.291	1.31425	2.44703	2.10081	3.61263	2.2886	1.89155	1.22663	2.63333	5.08974	2.06404	2.71252
PC(20:1(11Z)/14:0)	0.676351	160.811	760.578	Lipids and lipid-like molecules	31.1976	30.4049	24.8224	26.4196	29.168	31.4094	28.448	31.4981	28.6356	28.7638	23.7889	29.096	30.4277	36.1401	27.5456	29.1844	27.1854	34.1592	28.2075	31.6567	24.8803	25.7439	26.2277	34.0638	26.836	25.7393	22.752	26.9154	27.5193	27.7308	28.1207	27.8492
Asparaginyl-Asparagine	0.675648	434.396	247.103	Organic acids and derivatives	0.0107177	0.0220254	0.00880695	0.0283844	0.0264842	0.0402238	0.0388124	0.0840675	0.0263736	0.00786987	0.0680697	0.0220477	0.00980005	0.026782	0.0344081	0.0303249	0.020253	0.0398357	0.012354	0.0165149	0.0247286	0.0397333	0.011585	0.026827	0.0630617	0.0319702	0.0156977	0.0381796	0.0695685	0.00823491	0.0252631	0.0295871
PC(18:1(11Z)/15:0)	0.671633	163.432	746.564	Lipids and lipid-like molecules	0.335667	0.217773	0.226897	0.216368	0.206732	0.193236	0.306363	0.184907	0.196045	0.207214	0.219983	0.215389	0.292892	0.428262	0.270956	0.247912	0.271732	0.187084	0.142819	0.184071	0.182954	0.206119	0.171184	0.437362	0.201491	0.261013	0.224613	0.274146	0.217988	0.184645	0.244439	0.226111
PC(22:4(7Z,10Z,13Z,16Z)/16:0)	0.669828	96.4986	810.596	Lipids and lipid-like molecules	0.219836	0.290514	0.218042	0.220823	0.264357	0.486641	0.253674	0.242397	0.19244	0.659224	0.220001	0.254516	0.292585	0.25163	0.144151	0.280722	0.167835	0.262249	0.238864	0.289257	0.299411	0.281423	0.355086	0.220728	0.490475	0.191931	0.150619	0.338312	0.365585	0.337498	0.248126	0.282493
PC(20:2(11Z,14Z)/15:0)	0.664182	77.5536	772.582	Lipids and lipid-like molecules	0.114002	0.183239	0.133586	0.21919	0.141277	0.176877	0.239724	0.224374	0.162157	0.191351	0.197237	0.166842	0.187718	0.369654	0.116617	0.188256	0.166825	0.140954	0.190097	0.129508	0.184918	0.0819811	0.130125	0.209951	0.160054	0.188963	0.137853	0.134697	0.195733	0.1357	0.208937	0.159753
(2beta,3alpha,9alpha,24R)-Ergosta-7,22-diene-2,3,9-triol	0.663776	102.168	431.35	Lipids and lipid-like molecules	0.0112251	0.0139393	0.00752698	0.000882226	0.00793917	0.0121493	0.0180277	0.0103632	0.00986357	0.0158355	0.00584457	0.00584828	0.010195	0.0047853	0.00592366	0.00935659	0.0161585	0.0132689	0.0115165	0.00784165	0.0120538	0.0112152	0.00787913	0.00939503	0.0203855	0.00498187	0.0169212	0.00511225	0.00861682	0.0141203	0.00641627	0.0110589
PC(20:2(11Z,14Z)/20:4(5Z,8Z,11Z,14Z))	0.660899	37.1611	834.598	Lipids and lipid-like molecules	1.02272	1.1519	0.984967	1.04032	1.79092	2.06952	1.03901	1.37128	1.05897	1.2638	0.982779	1.35142	1.65886	1.27453	1.05914	1.27468	0.788497	1.24488	1.30701	1.46318	0.875873	1.51875	1.39235	1.00435	1.64887	1.45944	0.666068	1.24007	1.94673	1.01115	1.55419	1.27476
PC(22:4(7Z,10Z,13Z,16Z)/P-18:0)	0.660852	37.143	822.636	Lipids and lipid-like molecules	0.127584	0.0919152	0.120541	0.125217	0.0783003	0.0863805	0.134669	0.108383	0.107269	0.132552	0.128912	0.0987561	0.10498	0.123681	0.11516	0.112287	0.0950041	0.0849	0.143865	0.14633	0.102254	0.0949825	0.119753	0.083466	0.0972302	0.093137	0.0790261	0.180663	0.101324	0.0566034	0.116616	0.106344
PC(18:3(6Z,9Z,12Z)/18:0)	0.659752	54.7089	784.583		4.8123	10.6412	1.06839	1.54835	6.45342	8.01949	5.58174	1.40074	4.36084	1.51542	5.19766	5.78193	13.5274	7.86588	4.36304	5.47585	7.36183	10.5078	5.8053	6.10756	4.97265	0.795607	8.29854	8.19515	5.93733	6.13934	2.34552	1.12466	6.1617	5.0828	9.80259	5.90922
PC(18:0/P-16:0)	0.657987	38.79	746.603	Lipids and lipid-like molecules	0.327884	0.314648	0.197159	0.199806	0.171268	0.192163	0.287988	0.182411	0.286206	0.182923	0.24328	0.208426	0.214583	0.298385	0.307809	0.240996	0.332375	0.254617	0.221946	0.149425	0.222362	0.221417	0.145177	0.208515	0.166603	0.198	0.304992	0.259301	0.170998	0.14731	0.269374	0.218161
PC(20:5(5Z,8Z,11Z,14Z,17Z)/P-18:1(11Z))	0.657563	148.576	790.571	Lipids and lipid-like molecules	0.254437	0.171873	0.132766	0.169328	0.122403	0.252024	0.128709	0.233166	0.150951	0.19305	0.141277	0.151654	0.197095	0.190069	0.187616	0.178428	0.203136	0.177545	0.175604	0.19378	0.135825	0.213633	0.152695	0.108079	0.133507	0.161827	0.151956	0.298892	0.193199	0.149855	0.197453	0.176466
SM(d18:0/18:1(9Z))	0.656338	182.947	731.604	Lipids and lipid-like molecules	1.2641	1.47409	1.51477	1.27506	1.50309	1.85835	1.7214	1.03551	1.93043	1.57445	1.30273	1.63477	1.576	2.00799	1.32128	1.53294	0.958963	1.50056	0.908463	1.18192	1.32654	1.27398	1.3122	1.95503	1.89345	1.57514	1.17458	1.31076	1.59998	1.31992	1.63479	1.39508
SM(d18:1/18:1(9Z))	0.654824	200.238	729.589	Lipids and lipid-like molecules	1.26412	1.24552	1.44662	1.24978	1.40155	2.02441	2.07716	1.3247	1.51644	1.69422	1.10119	1.65942	1.82567	1.40088	1.03636	1.48454	1.14534	1.48749	1.28427	1.10378	1.45344	1.28025	1.26069	1.32604	1.61202	1.31442	1.45991	1.6197	1.54545	1.6956	1.97099	1.43729
PC(P-18:1(11Z)/22:2(13Z,16Z))	0.654742	36.8648	824.648	Lipids and lipid-like molecules	0.0433824	0.0393102	0.0618011	0.0356496	0.03274	0.0138747	0.0593365	0.0379294	0.0234709	0.0427742	0.066924	0.0410668	0.036998	0.0294813	0.0683498	0.0422059	0.0499293	0.0351532	0.0803497	0.0646917	0.0421987	0.0490247	0.0316657	0.0392305	0.049939	0.0466183	0.0311791	0.0940435	0.037914	0.0260014	0.0470812	0.0483347
2-Deoxybrassinolide	0.652522	103.542	465.355	Lipids and lipid-like molecules	0.0101964	0.0286094	0.0126075	0.00202544	0.00750486	0.0145049	0.0205849	0.0128385	0.0146802	0.0172421	0.00621852	0.00978148	0.0123101	0.00612277	0.00674931	0.0121318	0.0203072	0.0109764	0.0147308	0.00972833	0.027942	0.0173224	0.00876912	0.0104356	0.024582	0.00810038	0.0213699	0.00816363	0.0162724	0.0184599	0.00953462	0.015113
PC(20:1(11Z)/20:4(5Z,8Z,11Z,14Z))	0.652157	59.957	836.611	Lipids and lipid-like molecules	0.310873	0.365605	0.416903	0.303305	0.414172	0.74488	0.275448	0.588489	0.230282	0.344927	0.232758	0.284179	0.422754	0.371065	0.257485	0.370875	0.205965	0.48011	0.306809	0.351618	0.269619	0.399088	0.356395	0.690821	0.436566	0.517836	0.15361	0.41568	0.871454	0.286741	0.428946	0.411417
9-HODE	0.652049	102.886	297.241	Lipids and lipid-like molecules	0.0104538	0.152936	0.0628543	0.00944684	0.0120009	0.168702	0.107755	0.0290075	0.033077	0.0381841	0.0141766	0.0695133	0.0209455	0.0188666	0.0126262	0.050703	0.0839563	0.0196359	0.0427714	0.0226831	0.0742831	0.021527	0.017016	0.0216192	0.0565731	0.0427731	0.562602	0.0355507	0.0149711	0.0174416	0.00798455	0.0694259
PC(22:5(7Z,10Z,13Z,16Z,19Z)/16:1(9Z))	0.652043	62.5645	806.566	Lipids and lipid-like molecules	1.54941	1.2832	1.9849	1.82928	2.3797	2.68064	1.54515	2.14385	1.30583	1.82364	1.58822	1.88206	1.93969	1.90591	1.55539	1.82646	1.8709	1.59694	2.38149	2.24482	1.84828	1.60689	1.95315	1.02146	1.90344	1.49236	0.855799	2.29305	2.21405	1.77994	2.06259	1.80834
PC(22:5(4Z,7Z,10Z,13Z,16Z)/P-18:0)	0.649873	37.1561	820.619	Lipids and lipid-like molecules	0.143764	0.109254	0.15604	0.167031	0.0877615	0.0983352	0.164767	0.117752	0.103682	0.13502	0.137664	0.121833	0.121727	0.156024	0.127903	0.129904	0.11613	0.0935056	0.154121	0.169814	0.0901303	0.113446	0.112122	0.0628334	0.12882	0.0959809	0.100506	0.211764	0.126594	0.0808919	0.129214	0.119058
PC(22:5(7Z,10Z,13Z,16Z,19Z)/16:0)	0.649838	62.2017	808.581	Lipids and lipid-like molecules	1.58595	1.31944	1.62065	1.71794	1.93498	2.04813	1.41866	3.39973	1.01125	1.74595	1.38588	1.34745	1.44991	1.84894	1.19066	1.66837	1.04225	1.37949	1.75142	1.78578	1.38402	1.63639	1.6584	1.6097	1.9738	1.14297	0.748444	2.13881	1.89969	1.5888	1.91661	1.5771
SM(d18:1/14:0)	0.649262	188.386	675.541	Lipids and lipid-like molecules	0.496829	0.512291	0.3495	0.522874	0.394527	0.358824	0.243282	0.299133	0.392213	0.405503	0.334467	0.412154	0.647598	0.703452	0.243145	0.421053	0.453145	0.391317	0.329521	0.350905	0.323487	0.416244	0.401926	0.756239	0.590554	0.395114	0.31368	0.400013	0.53869	0.433018	0.502425	0.439752
PC(18:2(9Z,12Z)/P-16:0)	0.64871	38.023	742.572	Lipids and lipid-like molecules	0.57502	0.535919	0.336244	0.440305	0.317893	0.483153	0.456906	0.489566	0.519557	0.435714	0.398332	0.398646	0.523673	0.504971	0.701324	0.474482	0.717891	0.575813	0.456977	0.350633	0.421594	0.431814	0.375388	0.560936	0.314953	0.48408	0.86056	1.04613	0.377158	0.361384	0.503139	0.522563
3-[(Cyanophenylmethyl)amino]-3-oxopropanoic acid	0.648494	229.299	219.076	Benzenoids	0.00485633	0.0109204	0.0114953	0.00936916	0.0121983	0.0162983	0.00709867	0.00561192	0.00732697	0.00795186	0.0122547	0.0061624	0.011501	0.00533587	0.0138313	0.00948083	0.0113076	0.00969947	0.00465198	0.00297864	0.0142134	0.00724227	0.00484642	0.0134715	0.0136372	0.014634	0.00438355	0.0137731	0.00529059	0.0032475	0.0086183	0.0087997
2-Pyrrolidinone	0.648157	468.663	86.0604	Organoheterocyclic compounds	0.0595966	0.119453	0.0774374	0.0703884	0.065032	0.0602754	0.0632543	0.0592107	0.0551896	0.0771468	0.0833413	0.0551671	0.0552707	0.0774491	0.0669805	0.0696795	0.0529447	0.0516324	0.0625492	0.0630581	0.0565731	0.0551097	0.0549441	0.0556192	0.0815308	0.0512644	0.0564837	0.0567268	0.0534144	0.0738094	0.0569908	0.0588434
PC(16:1(9Z)/P-18:0)	0.647649	75.8417	744.586		0.20448	0.225	0.171624	0.340516	0.208192	0.0941285	0.175781	0.269538	0.249957	0.173264	0.237384	0.19329	0.19945	0.407039	0.232902	0.225503	0.331268	0.179584	0.227988	0.205685	0.216977	0.145925	0.144307	0.337302	0.118038	0.19726	0.240572	0.412599	0.182912	0.111415	0.225603	0.218496
PC(P-18:1(11Z)/22:6(4Z,7Z,10Z,13Z,16Z,19Z))	0.64741	146.476	816.589	Lipids and lipid-like molecules	0.0893526	0.0467648	0.0390561	0.0610652	0.0382592	0.0741661	0.0573268	0.0604281	0.0473305	0.0594094	0.0466222	0.0379776	0.0608785	0.0654383	0.0748544	0.057262	0.0566898	0.0376424	0.0440646	0.0530937	0.0409915	0.0601449	0.0438091	0.0257137	0.0236881	0.0474767	0.0493288	0.0967971	0.0471393	0.0306771	0.0698156	0.0484715
PC(20:3(8Z,11Z,14Z)/14:0)	0.642818	160.832	756.551	Lipids and lipid-like molecules	0.8567	1.08032	0.684163	1.01392	1.14486	1.13671	0.755027	0.66092	0.62041	0.871176	0.572039	0.796894	1.0371	1.54996	0.7833	0.904233	0.895701	0.976113	0.763769	0.82927	0.477101	0.744248	0.630325	1.90398	0.952086	0.933125	0.667272	1.01614	0.910991	0.602846	0.938092	0.882737
LysoPC(P-16:0)	0.64224	207.478	480.343	Lipids and lipid-like molecules	0.412979	0.349313	0.467895	0.582605	0.319497	0.716075	0.525855	0.573607	0.281629	0.786161	0.456689	0.381464	0.620754	0.349681	0.452889	0.48514	0.532041	0.736183	0.452311	0.593558	0.431202	0.840057	0.519542	0.434223	0.341553	0.446784	0.534411	0.558885	0.481007	0.560465	0.541209	0.533562
Norambreinolide	0.640973	142.738	251.199	Organoheterocyclic compounds	0.0552813	0.165684	0.0522699	0.0212372	0.0425372	0.134811	0.142728	0.0763657	0.0478712	0.055561	0.0256454	0.0551773	0.0534537	0.0189917	0.0228454	0.0646973	0.0592555	0.0693857	0.0849377	0.0468586	0.075955	0.0486546	0.0212287	0.0365832	0.0739839	0.0355001	0.158993	0.101941	0.042511	0.0460675	0.0388367	0.0627128
Rishitin	0.640571	189.386	223.169	Organooxygen compounds	0.0111154	0.0245814	0.0113818	0.00300595	0.0118437	0.0106911	0.0190999	0.013574	0.0128374	0.0217641	0.00634534	0.0122664	0.0128015	0.00463738	0.00788882	0.0122556	0.012846	0.011277	0.0169433	0.0170348	0.0158098	0.0109548	0.0174732	0.0115396	0.0255776	0.0078275	0.027674	0.0120207	0.0154885	0.0139822	0.011903	0.0152235
LysoPC(16:0)	0.640387	243.215	496.339	Lipids and lipid-like molecules	0.266396	0.388085	0.438172	0.548833	0.542307	0.796906	0.585188	0.5693	0.230522	0.49854	0.390043	0.423974	0.551371	0.668651	0.365064	0.484223	0.38033	0.715427	0.534738	0.508958	0.423857	0.48188	0.336267	0.616875	0.463081	0.874011	0.0344543	0.337102	0.346496	0.58826	0.707857	0.489973
PC(16:1(9Z)/16:1(9Z))	0.640326	59.9138	730.537	Lipids and lipid-like molecules	0.0399255	0.207687	0.113313	0.230234	0.268095	0.137038	0.105469	0.0937205	0.293127	0.204587	0.0733389	0.350021	0.336515	0.640706	0.322987	0.227784	0.237825	0.0978525	0.113068	0.250771	0.078254	0.126123	0.0814282	0.368715	0.315417	0.448398	0.123518	0.236744	0.249883	0.0738553	0.204197	0.200403
PI(20:2(11Z,14Z)/16:0)	0.639384	218.955	863.56	Lipids and lipid-like molecules	0.0191644	0.0321622	0.0161494	0.0118413	0.0322235	0.0271025	0.0344726	0.0145335	0.01901	0.0170328	0.0250618	0.0239112	0.0372681	0.0654805	0.0218872	0.0264867	0.0181434	0.0448437	0.0205573	0.0192228	0.0195021	0.024861	0.0200578	0.0378671	0.0386308	0.0536824	0.0285132	0.0378082	0.0199618	0.00967396	0.0310004	0.0282884
LysoPC(16:1(9Z)/0:0)	0.637833	217.179	494.324	Lipids and lipid-like molecules	1.6798	1.93825	1.09607	1.73681	2.16142	2.25661	1.62442	1.27714	1.05132	1.25619	1.69158	1.62627	1.94996	2.77002	1.49986	1.70771	1.83872	1.87144	1.47321	2.13673	1.1672	1.39942	1.79877	2.71692	1.78213	1.59865	1.09042	1.77308	2.93509	1.78256	2.234	1.83989
PC(18:4(6Z,9Z,12Z,15Z)/18:1(11Z))	0.635747	38.0233	780.551	Lipids and lipid-like molecules	0.268941	0.435317	0.58218	0.331525	0.324474	0.882816	0.352937	0.374142	0.357757	0.870141	0.402949	0.365766	0.370257	0.643142	0.132895	0.446349	0.292726	0.558806	0.358223	0.466893	0.448474	0.548692	0.484276	1.25855	1.82363	0.438985	0.182957	0.592916	0.351439	0.64178	0.782316	0.615377
LysoPC(22:0)	0.635504	207.454	580.432	Lipids and lipid-like molecules	0.00727441	0.00524747	0.0108642	0.00952017	0.00661559	0.00767876	0.00550545	0.0131791	0.00238856	0.0121936	0.0043867	0.00491346	0.0100398	0.0054582	0.00623717	0.00743352	0.00612704	0.0125563	0.005534	0.00724522	0.00606783	0.0145401	0.00884522	3.87768e-05	0.0106776	0.0114313	0.00993468	0.00952118	0.0084983	0.00658194	0.00912839	0.00844853
PC(24:1(15Z)/18:4(6Z,9Z,12Z,15Z))	0.633719	151.185	864.642	Lipids and lipid-like molecules	0.0562938	0.0611949	0.0191676	0.0312447	0.0483402	0.0396263	0.0261723	0.0406835	0.0265893	0.0292925	0.0267335	0.0214014	0.0399681	0.0779617	0.037328	0.0387999	0.0350434	0.0430039	0.0334442	0.0266161	0.027677	0.0425821	0.0296944	0.0523982	0.0293935	0.0328503	0.0272238	0.033411	0.0466508	0.0271581	0.034141	0.0347525
PC(14:0/14:0)	0.63246	167.871	678.503	Lipids and lipid-like molecules	0.013069	0.0262306	0.00594959	0.0180981	0.014904	0.0165783	0.00762361	0.00627229	0.00709687	0.0093487	0.00749114	0.0177986	0.0279785	0.044893	0.0144814	0.0158542	0.0261353	0.0176359	0.00922077	0.00931171	0.00434468	0.0132158	0.00698578	0.0698244	0.0611663	0.0279909	0.00958373	0.01771	0.0314804	0.0292131	0.0215134	0.0236888
Linamarin	0.631767	409.285	248.112	Organic oxygen compounds	0.0298837	0.0443321	0.0358466	0.0244822	0.0524544	0.0313663	0.0319909	0.0379517	0.0313318	0.0430614	0.0488353	0.0378323	0.0528081	0.0479059	0.0368166	0.0391266	0.0389443	0.0332548	0.0604761	0.052899	0.0318055	0.0469187	0.0317619	0.0258227	0.0443941	0.0345603	0.0204157	0.0374863	0.0470581	0.0442883	0.0294498	0.0386357
5-Methylcytosine	0.630562	290.995	126.066	Organoheterocyclic compounds	0.0195327	0.019208	0.0188698	0.0407883	0.016676	0.0322072	0.0392249	0.0307213	0.0221906	0.017269	0.0367936	0.0364611	0.0240068	0.0401623	0.0333916	0.0285002	0.0199476	0.0373529	0.0243265	0.0165219	0.0304452	0.0281702	0.0164354	0.0349115	0.0257434	0.0365488	0.026138	0.0369286	0.014488	0.0138963	0.0298594	0.0261142
PC(16:1(9Z)/P-16:0)	0.628793	158.083	716.557	Lipids and lipid-like molecules	0.0718096	0.0538968	0.0140161	0.0285968	0.0197074	0.0366282	0.0192713	0.0271537	0.0229755	0.0232232	0.0219957	0.0167929	0.0282028	0.0244878	0.0439612	0.0301813	0.0682643	0.0334227	0.0201462	0.0328725	0.0229146	0.0407927	0.0200564	0.0301058	0.0264635	0.0170216	0.031606	0.0731144	0.0412088	0.0251611	0.0301461	0.0342198
3-Methyl-5-pentyl-2-furanundecanoic acid	0.627402	264.527	337.273	Lipids and lipid-like molecules	0.00691012	0.00975567	0.00594734	0.00737728	0.00573729	0.0115585	0.00826293	0.0105406	0.00148115	0.0073479	0.00860669	0.0102337	0.0167055	0.0117618	0.00736242	0.00863926	0.00958742	0.00969668	0.00728468	0.00988541	0.00678517	0.00958247	0.00538702	0.0120333	0.00976288	0.00964287	0.0199177	0.00823021	0.00883018	0.00571529	0.00840954	0.00938339
PC(22:6(4Z,7Z,10Z,13Z,16Z,19Z)/20:2(11Z,14Z))	0.623811	149.279	858.595	Lipids and lipid-like molecules	0.0698213	0.059661	0.0315025	0.0367542	0.048935	0.0562455	0.0439175	0.0488361	0.0284288	0.0483955	0.0321391	0.0507696	0.0438996	0.0642574	0.0450938	0.0472438	0.0407699	0.061685	0.0436654	0.0402811	0.0366073	0.0508691	0.0453065	0.0586572	0.03193	0.0475236	0.0334153	0.0534917	0.0500459	0.0421886	0.060561	0.0464665
(R)-2-Hydroxysterculic acid	0.622397	30.1202	311.257	Lipids and lipid-like molecules	0.0103096	0.0400838	0.0154399	0.0136041	0.0365163	0.0308907	0.0211022	0.0257254	0.0166462	0.0190932	0.0119853	0.032736	0.0531675	0.0243256	0.0173259	0.0245968	0.0153387	0.029318	0.0257881	0.0322618	0.02476	0.00944624	0.0319627	0.020353	0.0370851	0.021671	0.00479924	0.0186869	0.0299859	0.0304448	0.0220494	0.0235967
PC(22:5(7Z,10Z,13Z,16Z,19Z)/20:1(11Z))	0.622201	150.181	862.626	Lipids and lipid-like molecules	0.0643275	0.0688368	0.0183306	0.0293053	0.0526956	0.043993	0.0315651	0.0522012	0.0246238	0.0351686	0.0317352	0.025203	0.04559	0.0631089	0.0368601	0.0415696	0.0413322	0.0731791	0.0397396	0.0290705	0.0293087	0.0476368	0.0435091	0.0783791	0.0376905	0.032628	0.0210998	0.0410448	0.0516049	0.0298954	0.0380304	0.0422766
Hexadecanedioic acid mono-L-carnitine ester	0.622102	292.702	430.315	Lipids and lipid-like molecules	0.0136282	0.0218698	0.00827939	0.0121227	0.00353966	0.00238106	0.0125756	0.01479	0.00585947	0.0162281	0.0048667	0.011389	0.0112398	0.0126837	0.00372761	0.0103454	0.00980176	0.0075004	0.00839424	0.0051218	0.00789133	0.008195	0.00487935	0.00120254	0.00616342	0.00257657	0.00776385	0.013298	0.00371173	0.0087656	0.00480301	0.00667124
N-Nitroso-pyrrolidine	0.621982	267.351	101.071	Organoheterocyclic compounds	0.344082	0.287973	0.392349	0.414841	0.355571	0.551331	0.51921	0.477574	0.327025	0.215958	0.432405	0.211341	0.273831	0.392501	0.465433	0.377428	0.333756	0.441938	0.308511	0.279126	0.424852	0.434357	0.189253	0.450512	0.342807	0.392874	0.366025	0.633097	0.469294	0.227649	0.418702	0.38085
PC(22:5(7Z,10Z,13Z,16Z,19Z)/20:4(5Z,8Z,11Z,14Z))	0.62005	148.554	856.579	Lipids and lipid-like molecules	0.0446159	0.0495654	0.0412948	0.0382053	0.056289	0.0758641	0.0367135	0.0508135	0.0323305	0.0518708	0.0278583	0.052432	0.0478989	0.0590536	0.0374745	0.0468187	0.0330782	0.0582944	0.0423906	0.0442004	0.0297943	0.0567812	0.0432742	0.0659524	0.0410683	0.0478356	0.032096	0.050356	0.0488791	0.0546197	0.0563744	0.0469997
PC(16:1(9Z)/15:0)	0.618096	166.018	718.534	Lipids and lipid-like molecules	0.0723124	0.217615	0.0992997	0.074107	0.249758	0.259314	0.182615	0.164507	0.0815142	0.0666267	0.164206	0.144204	0.214323	0.342675	0.17418	0.167151	0.078279	0.222433	0.160356	0.199163	0.167888	0.0426776	0.172499	0.264202	0.203763	0.240155	0.182841	0.0459528	0.170203	0.13429	0.118769	0.160231
Etrimfos	0.616195	412.065	293.075	Organic acids and derivatives	0.00921956	0.00482792	0.00753103	0.00945525	0.00383154	0.00829309	0.013347	0.012206	0.00434513	0.00408149	0.00782699	0.0100942	0.00367189	0.0105843	0.0110647	0.00802534	0.00659014	0.0170447	0.00792704	0.00507346	0.0129389	0.00771177	0.00519355	0.00789459	0.012295	0.00741766	0.00989214	0.0118355	0.00517923	0.00514691	0.00759755	0.0086492
Chenodeoxyglycocholic acid	0.615717	231.255	450.319	Lipids and lipid-like molecules	0.0561555	0.0922629	0.0186546	0.0532792	0.00988806	0.017143	0.0839151	0.101841	0.0153416	0.0199167	0.0080775	0.0284604	0.0468277	0.249502	0.0230021	0.0549512	0.00975004	0.0105777	0.0103866	0.0908501	0.0373816	0.0175411	0.0520616	0.0150752	0.024118	0.0278783	0.0361668	0.0241616	0.0186532	0.0114055	0.108259	0.0329511
DG(18:1(9Z)/18:4(6Z,9Z,12Z,15Z)/0:0)	0.615155	30.0982	615.497	Lipids and lipid-like molecules	0.00961305	0.0130795	0.0166742	0.0102903	0.0200228	0.0165339	0.0182229	0.01038	0.00548827	0.0146758	0.00360531	0.0175892	0.0236943	0.00846202	0.00764133	0.0130649	0.00666433	0.0126172	0.0164172	0.0167049	0.00980663	0.00711634	0.0154129	0.0123952	0.0193109	0.00905844	0.00801116	0.00640654	0.00872649	0.0136429	0.00868166	0.0113982
Glycyl-Gamma-glutamate	0.614792	429.503	204.098	Organic acids and derivatives	1.01801	0.956008	1.11435	1.36995	1.25538	1.23081	1.30982	1.19007	0.644412	1.01246	1.16038	0.7171	0.962718	1.46231	1.30174	1.1137	0.982873	1.2868	0.925785	0.887942	1.16311	1.24133	0.811061	1.19325	1.12572	1.08696	0.974722	1.21702	1.04722	0.932112	1.04552	1.06143
Phenol glucuronide	0.612445	339.707	293.063	Organic oxygen compounds	0.00346463	0.00512009	0.00924504	0.00480092	0.00870267	0.0120528	0.00605729	0.00782377	0.0020703	0.00904759	0.0056401	0.0192603	0.00918441	0.00533878	0.00888006	0.00777925	0.00551772	0.00340856	0.0118421	0.00770886	0.00359967	0.00328507	0.00459855	0.0066383	0.00384423	0.00490017	0.0111423	0.00388802	0.00901174	0.0116874	0.00372852	0.00632008
Beryllium	0.610646	102.209	435.345	Homogeneous metal compounds	0.00867558	0.061065	0.0499957	0.00996241	0.0177956	0.0872111	0.0936347	0.0240674	0.0604951	0.0279061	0.0172921	0.0389649	0.0287471	0.0148644	0.0199326	0.037374	0.0753926	0.0221053	0.042349	0.0199331	0.0707029	0.0337633	0.0353787	0.0271767	0.0716202	0.0296481	0.157099	0.0522572	0.0188498	0.0352972	0.010209	0.0467855
Decanoylcarnitine	0.606077	212.821	316.247	Lipids and lipid-like molecules	2.112	4.3974	1.66899	7.25187	0.880282	0.315383	2.40262	1.29199	0.551911	1.01333	0.542164	0.876504	4.91153	0.482717	0.873836	1.9715	13.6855	1.95874	1.86002	0.549109	0.80555	1.09966	0.583959	0.0745241	0.775224	0.307313	3.70174	1.36814	0.426173	1.88615	1.82053	2.06015
LysoPC(17:0)	0.604464	213.709	510.354	Lipids and lipid-like molecules	0.358569	0.555724	0.449404	0.678126	0.510516	0.635438	0.461303	0.5887	0.4249	0.856632	0.519492	0.510717	0.564818	0.806127	0.50769	0.561877	0.414629	0.484754	0.504084	0.496845	0.517726	0.574335	0.53887	0.794344	0.443763	0.646693	0.373627	0.509763	0.71049	0.604079	0.615587	0.548639
LysoPC(18:0)	0.603958	199.361	524.371	Lipids and lipid-like molecules	1.88556	2.94111	2.91693	5.04228	3.77871	4.67116	3.01625	3.84444	2.94916	4.62674	2.90712	4.08763	4.46384	3.5823	2.88043	3.57291	2.45696	3.10075	3.28585	5.10094	2.82471	3.72624	3.31712	4.15331	3.49199	4.31552	3.25413	2.2465	3.91292	4.19665	4.35604	3.58264
PC(20:5(5Z,8Z,11Z,14Z,17Z)/P-18:0)	0.602386	149.253	792.589	Lipids and lipid-like molecules	0.907382	0.770832	0.556855	0.717453	0.45694	0.865972	0.657338	0.737372	0.660562	0.821636	0.562802	0.618773	0.684734	0.655498	0.719448	0.692907	0.759574	0.650474	0.725126	0.761504	0.624013	0.803069	0.595013	0.602496	0.517016	0.531931	0.612456	1.1926	0.659499	0.589657	0.765814	0.692683
LysoPC(14:0/0:0)	0.599487	219.96	468.306	Lipids and lipid-like molecules	0.492037	1.0013	0.633838	1.30416	1.36082	1.50201	0.79685	0.671701	0.499444	0.977085	0.833541	1.02325	2.01633	2.16272	0.85245	1.07517	0.874355	1.2022	0.747667	1.24513	0.553185	0.906542	0.779141	2.59296	2.08362	1.8292	0.596728	0.865036	1.56422	0.90364	1.21688	1.19737
Alanylglycine	0.597762	374.058	147.076	Organic acids and derivatives	0.561002	0.645019	0.508827	0.653004	0.594138	0.800651	0.809261	0.693432	0.77485	0.561178	0.680306	0.704198	0.464785	0.725316	0.723551	0.659968	0.599593	0.729558	0.508018	0.671645	0.698622	0.723881	0.496676	0.676396	0.630867	0.652239	0.565692	0.699738	0.589675	0.477707	0.724862	0.629678
PC(22:6(4Z,7Z,10Z,13Z,16Z,19Z)/20:1(11Z))	0.595987	149.409	860.611	Lipids and lipid-like molecules	0.0806417	0.0477719	0.0283259	0.0321796	0.0685194	0.0458512	0.0320298	0.0523029	0.0236624	0.0357509	0.0314982	0.0301018	0.0381031	0.0789669	0.0467942	0.0448333	0.0431975	0.0617632	0.034101	0.028924	0.0401898	0.0454203	0.0435382	0.0397776	0.0240908	0.0349921	0.0306094	0.0380965	0.0476089	0.0324177	0.0421529	0.0391253
Acetone cyanohydrin	0.594704	100.706	86.0603	Organic oxygen compounds	0.325782	0.417534	0.160921	0.6184	0.328908	0.303634	0.359387	0.465416	0.318691	0.235316	0.355005	0.269215	0.393461	0.609908	0.371269	0.368856	0.386875	0.334394	0.218512	0.173672	0.23937	0.274242	0.261414	0.326649	0.292518	0.39835	0.144291	0.293929	0.346164	0.163164	0.331937	0.279032
PC(22:6(4Z,7Z,10Z,13Z,16Z,19Z)/18:1(11Z))	0.592919	37.1433	832.581	Lipids and lipid-like molecules	0.256044	0.18686	0.208811	0.193625	0.430506	0.349872	0.212219	0.353141	0.145679	0.234771	0.216803	0.199008	0.193017	0.425031	0.247129	0.256834	0.210588	0.230808	0.252175	0.239409	0.177404	0.224128	0.271323	0.177198	0.190271	0.276942	0.151519	0.271835	0.333506	0.205828	0.24226	0.230346
alpha-Tocopherol succinate	0.590846	30.1112	531.406	Lipids and lipid-like molecules	2.49954	4.02549	2.70556	0.14492	0.271957	0.370342	0.537334	0.331357	1.02278	1.73357	1.62782	0.464551	0.663721	0.313469	0.250176	1.13084	0.768907	0.324924	1.71692	2.09707	0.944743	0.963973	0.938475	0.478258	1.02805	0.0964298	0.231069	0.519064	2.86191	2.98156	1.1014	1.13685
LysoPC(18:1(9Z))	0.588415	212.826	522.354	Lipids and lipid-like molecules	9.5135	10.5649	8.89882	14.7052	13.7018	13.1509	12.7529	12.7387	8.94853	13.3892	10.9917	10.6325	9.28532	15.8986	9.98495	11.6772	9.77228	13.9982	11.0065	11.6121	10.0826	9.9948	9.08279	10.6061	6.92705	11.4101	10.245	8.2528	10.3172	12.5488	11.8841	10.516
LysoPI(18:0/0:0)	0.586242	268.832	601.333	Lipids and lipid-like molecules	0.00212128	0.00227864	0.00206758	0.00301545	0.002532	0.0033629	0.0047745	0.00349521	0.0042541	0.00384148	0.00367091	0.00398553	0.00349591	0.00715698	0.00336115	0.00356091	0.0023857	0.00353218	0.00351043	0.00275049	0.00217954	0.00283546	0.00278433	3.87768e-05	0.00467246	0.00293752	0.00167047	0.00373991	0.00379094	0.00250688	0.0028801	0.00281435
Elaidic carnitine	0.584745	192.226	426.356	Lipids and lipid-like molecules	0.45559	0.536737	0.47715	0.327493	0.326704	0.390259	0.467509	0.543356	0.332999	0.40482	0.406805	0.594066	0.527978	0.214843	0.395547	0.42679	0.812424	0.541406	0.403902	0.479052	0.32366	0.409983	0.360039	0.189918	0.395921	0.317088	0.513199	0.469019	0.428571	0.435741	0.347827	0.428517
PC(18:2(9Z,12Z)/15:0)	0.581051	163.556	744.553	Lipids and lipid-like molecules	0.14774	0.681149	0.473015	0.463186	0.69792	0.428352	0.659325	0.424442	0.405207	0.380962	0.441061	0.544984	0.973987	1.21809	0.504299	0.562915	0.230197	0.571344	0.488684	0.622032	0.392471	0.309812	0.40796	0.81784	0.477962	0.859782	0.541523	0.224499	0.404494	0.401796	0.43728	0.479178
4-Imidazolone-5-propionic acid	0.578956	371.339	157.061	Organoheterocyclic compounds	0.0401623	0.037963	0.0376005	0.043217	0.0397131	0.0474478	0.0342168	0.0481698	0.0341474	0.0315625	0.0405837	0.0344889	0.0333258	0.034184	0.0378749	0.0383105	0.0416867	0.0376975	0.0382763	0.0324706	0.0431551	0.0452691	0.0330654	0.0356203	0.0400183	0.0438918	0.0337407	0.043508	0.045476	0.027973	0.0439423	0.0390527
(Â±)-Camphoric acid	0.578631	242.751	201.112	Organic acids and derivatives	0.0131978	0.0113095	0.0046016	0.0243842	0.0036847	0.00221179	0.0133611	0.0045592	0.00346526	0.00494896	0.00243062	0.00644161	0.0190132	0.00286809	0.00280514	0.00795218	0.0317746	0.00678577	0.00596747	0.0029724	0.00332582	0.00388928	0.00324484	0.00074972	0.00372172	0.00236547	0.00937641	0.00454675	0.00355144	0.006449	0.00533165	0.00627015
Threoninyl-Aspartate	0.577886	543.169	235.092	Organic acids and derivatives	3.53909	4.67484	5.3557	10.0537	4.0521	4.63968	9.46721	9.39667	3.50718	3.95785	9.90715	4.49909	4.38811	14.7289	11.1962	6.89089	2.26457	2.63556	3.63828	3.17188	3.34541	6.19851	2.30596	3.95968	8.11858	10.3008	3.23505	9.61687	3.82523	5.36167	12.0708	5.33659
Cohibin A	0.576349	221.561	549.487	Lipids and lipid-like molecules	0.0215477	0.0706611	0.00947255	0.0243321	0.0127583	0.024887	0.0202537	0.00920253	0.00915766	0.0107596	0.0185196	0.0328504	0.0621951	0.0290237	0.00984437	0.0243644	0.021235	0.0412476	0.0174645	0.0294483	0.0136867	0.0253971	0.0251245	0.0770951	0.0936539	0.0472098	0.0105807	0.0337656	0.0362988	0.0152761	0.0286883	0.0344115
2-Methylpiperidine	0.573938	221.165	100.112	Organoheterocyclic compounds	0.010898	0.0108759	0.0108037	0.0110208	0.0156787	0.0140993	0.0134124	0.0163088	0.0192381	0.0295194	0.0200125	0.0138925	0.00872328	0.0178594	0.0169717	0.0152876	0.00854364	0.0105707	0.00999966	0.011158	0.0134818	0.0216878	0.00917365	0.0160893	0.0142932	0.0123107	0.0148747	0.0150096	0.0190968	0.00873047	0.028723	0.0142495
PC(20:4(5Z,8Z,11Z,14Z)/20:4(8Z,11Z,14Z,17Z))	0.573333	150.929	830.565	Lipids and lipid-like molecules	0.063825	0.0896845	0.122882	0.072762	0.135501	0.182901	0.0870952	0.0994675	0.081689	0.155674	0.0430407	0.106531	0.0469202	0.11293	0.0960803	0.0997989	0.0934098	0.145001	0.139406	0.108868	0.07281	0.0860819	0.088619	0.0680621	0.109049	0.0936372	0.0551524	0.159851	0.068126	0.133769	0.14852	0.104691
DG(18:4(6Z,9Z,12Z,15Z)/15:0/0:0)	0.572429	103.403	575.466	Lipids and lipid-like molecules	0.00715842	0.0447308	0.0310623	0.0075386	0.0125898	0.0669587	0.0733699	0.020068	0.0339903	0.0239168	0.0119394	0.0278694	0.0113443	0.0142171	0.0153255	0.0268053	0.0561372	0.0238009	0.0289767	0.012804	0.0441877	0.0205704	0.0215615	0.0223806	0.047436	0.0224491	0.147534	0.0335649	0.0166404	0.0207128	0.00977875	0.0352356
LysoPC(22:6(4Z,7Z,10Z,13Z,16Z,19Z))	0.570196	210.507	568.338	Lipids and lipid-like molecules	0.675113	0.388244	0.808329	0.884103	0.862506	1.66315	0.628639	1.15066	0.568022	0.961112	0.648357	0.951414	0.724319	0.748217	0.752735	0.827661	0.675257	1.05846	0.663222	0.734235	0.831604	1.04053	0.616949	0.40236	0.78222	0.596886	0.493525	0.612925	0.939301	1.10904	0.696281	0.750186
N-Acetylasparagine	0.566649	311.324	175.071	Organic acids and derivatives	0.0436712	0.0447007	0.0438543	0.063633	0.0648529	0.0612902	0.0692048	0.0654071	0.0478186	0.0331956	0.0470529	0.046373	0.042678	0.0868173	0.0657316	0.0550854	0.0534043	0.0660416	0.038629	0.0440705	0.0649674	0.0571034	0.0302167	0.0603339	0.0646531	0.0574525	0.0519297	0.0702605	0.0534837	0.0367068	0.052224	0.0534318
(9Z,11R,12S,13S,15Z)-12,13-Epoxy-11-hydroxy-9,15-octadecadienoic acid	0.560559	100.336	311.22	Lipids and lipid-like molecules	0.00234513	0.00247057	0.00161276	0.00452583	0.00134477	0.0059789	0.0263571	0.00473236	0.00409531	0.00268892	0.00266089	0.00311354	0.00405863	0.00314684	0.00412221	0.00488359	0.0188478	0.00517436	0.00245809	0.00264571	0.00664293	0.00309222	0.00517183	0.00356399	0.0120343	0.00332694	0.0179711	0.00380824	0.00313338	0.00351982	0.00237293	0.00625091
Isoleucyl-Alanine	0.560086	370.425	203.138	Organic acids and derivatives	0.709417	0.696843	0.276186	0.630991	0.736276	0.463677	0.600229	0.433267	0.213953	0.510183	0.426747	0.436442	0.601912	0.470006	0.768672	0.531653	0.601816	0.631391	0.499529	0.239008	0.262006	0.395204	0.260558	0.308375	0.514026	0.421008	0.323468	0.408105	0.308459	0.27051	0.600469	0.402929
Thyroxine	0.559878	225.397	777.691	Organic acids and derivatives	0.00256655	0.00227851	0.0034491	0.00418829	0.0023373	0.00303931	0.00285499	0.0022508	0.00251761	0.00481296	0.00213352	0.00275606	0.00336635	0.00209584	0.00274004	0.00289248	0.00280512	0.00267602	0.00348199	0.00221483	0.00258146	0.00265583	0.00204453	3.87768e-05	0.00314363	0.00133704	0.00278357	0.00232525	0.00264362	0.00140086	0.00291683	0.00233662
L-beta-aspartyl-L-threonine	0.557183	578.841	235.092	Organic acids and derivatives	3.29027	3.6249	3.77157	3.92018	2.74274	3.6728	3.62549	2.93521	1.04522	2.26296	1.96416	1.5592	5.01157	4.44562	3.31158	3.14556	4.2296	2.84622	3.40591	1.99568	1.78482	2.58005	2.61441	3.46089	2.35447	2.77978	2.28514	3.19861	3.82007	0.659522	4.82181	2.8558
Cysteinyl-Threonine	0.556558	24.7296	223.074	Organic acids and derivatives	0.0648515	0.16491	0.0513963	0.0195241	0.0570877	0.00430931	0.092174	0.00960183	0.0669337	0.00548597	0.0946006	0.00959899	0.0743654	0.294896	0.158449	0.077879	0.014277	0.00315788	0.00758827	0.0266943	0.0618214	0.00582393	0.0676332	0.178438	0.00379716	0.0791809	0.0208707	0.0380393	0.089574	0.0661362	0.111731	0.0516509
3,4-Dihydro-2H-1-benzopyran-2-one	0.556461	274.64	149.059	Phenylpropanoids and polyketides	0.0529542	0.0739452	0.062285	0.077533	0.0473062	0.021514	0.0602119	0.0590647	0.00438904	0.0710656	0.0591188	0.0565425	0.0691813	0.0824162	0.0704457	0.0578649	0.0587176	0.048065	0.062177	0.0154137	0.081275	0.0196176	0.0396964	0.0498727	0.0715301	0.0556371	0.0133024	0.06458	0.0649067	0.0586167	0.0524295	0.0503892
Persicaxanthin	0.554962	225.379	385.276	Lipids and lipid-like molecules	0.00308075	0.00519259	0.00525693	0.00195348	0.0016073	0.00216256	0.0024255	0.00543947	0.00264224	0.00372688	0.00116942	0.00282471	0.00373861	0.00158694	0.00124055	0.00293653	0.00205844	0.0134861	0.00360245	0.00204807	0.00188762	0.00253979	0.00196702	0.00150356	0.00223662	0.00113054	0.00224297	0.00615885	0.0012215	0.00170503	0.000330983	0.0029413
Glycyl-Valine	0.551365	374.135	175.107	Organic acids and derivatives	0.0270505	0.0299057	0.0319146	0.0263689	0.0347328	0.0266506	0.0401397	0.0396446	0.0429316	0.0497109	0.0399132	0.0246134	0.0490786	0.0972175	0.0474757	0.0404899	0.0514546	0.0403482	0.0396173	0.0421575	0.0238236	0.0210209	0.0310239	0.0411287	0.0178988	0.0336755	0.015559	0.0360343	0.0488828	0.044973	0.0238442	0.0340961
LysoPC(22:4(7Z,10Z,13Z,16Z))	0.538934	209.555	572.37	Lipids and lipid-like molecules	0.0896339	0.0756157	0.0784647	0.11906	0.0751988	0.176023	0.101264	0.125083	0.00335168	0.144651	0.0766034	0.104702	0.101573	0.106152	0.0551799	0.0955039	0.0805177	0.172399	0.0778186	0.0694118	0.092134	0.123963	0.102199	0.105208	0.0655255	0.00378105	0.100082	0.0687707	0.0113228	0.11033	0.101211	0.0856449
MG(0:0/22:4(7Z,10Z,13Z,16Z)/0:0)	0.538624	105.573	407.315	Lipids and lipid-like molecules	3.69524e-05	0.00333011	0.000688277	0.000627049	0.00112854	0.00322841	0.00318806	0.00143035	0.0020911	0.00274145	0.000995266	0.00208259	0.00179891	0.00041848	0.00206566	0.00172341	0.00765005	0.00173522	0.00275033	0.000582882	0.00260265	0.00185163	0.0013615	0.000227924	0.0024436	0.00106103	0.00707013	0.00197784	0.00105774	0.00140504	0.00127793	0.00233703
Glycine	0.538109	378.716	76.0397	Organic acids and derivatives	0.172249	0.107346	0.111572	0.111049	0.120067	0.122037	0.165054	0.122291	0.0815243	0.124828	0.129505	0.0951874	0.120091	0.151244	0.120083	0.123609	0.136569	0.153155	0.139227	0.12522	0.120571	0.104832	0.110704	0.10093	0.0931598	0.144321	0.104799	0.0916988	0.162168	0.112641	0.140632	0.122708
DG(18:3(6Z,9Z,12Z)/18:1(11Z)/0:0)	0.536049	30.105	617.511	Lipids and lipid-like molecules	0.00636755	0.0201825	0.0448799	0.0217772	0.0311141	0.0254906	0.0222751	0.0269409	0.0133507	0.0288586	0.0115317	0.0319563	0.0474228	0.0250839	0.016605	0.0249225	0.0078342	0.0148312	0.0325631	0.0285554	0.0287527	0.0138889	0.0231544	0.0157652	0.0261805	0.0315086	0.0137142	0.012207	0.015653	0.0244355	0.0142368	0.0202187
3-Methyl-alpha-ionyl acetate	0.527542	126.764	251.199	Lipids and lipid-like molecules	0.0955084	0.106646	0.0628233	0.0324841	0.0536927	0.0969753	0.0752177	0.14577	0.0855844	0.0755372	0.0384356	0.0679613	0.0599689	0.0287096	0.042562	0.0711918	0.134363	0.0659265	0.0923246	0.0887737	0.102384	0.0695809	0.0359353	0.0578204	0.119834	0.050661	0.125927	0.0639181	0.0859362	0.0835856	0.0682647	0.0830156
Citric acid	0.525289	274.109	210.05	Organic acids and derivatives	0.022906	0.0204765	0.0316435	0.0381094	0.0234565	0.0228917	0.0161421	0.0211155	0.0216662	0.0292043	0.0253385	0.0245731	0.0258317	0.0432207	0.0308646	0.026496	0.0255028	0.0187808	0.0214669	0.0239108	0.0367317	0.0198798	0.0178154	0.0280796	0.0287022	0.025546	0.0226321	0.0238779	0.02749	0.0283932	0.0243573	0.0248778
Cohibin C	0.524624	30.179	577.518	Lipids and lipid-like molecules	0.0234709	0.042383	0.0546391	0.0240361	0.0612932	0.0586465	0.0569397	0.0612578	0.0556993	0.0455909	0.0450542	0.0488235	0.0588702	0.0454796	0.0543417	0.0491017	0.0235826	0.0522281	0.0502676	0.079454	0.0479724	0.044608	0.0491447	0.0496603	0.0591646	0.0496278	0.0403241	0.0303569	0.0364123	0.0710922	0.0447904	0.0485791
Sphinganine 1-phosphate	0.522778	301.236	382.271	Lipids and lipid-like molecules	0.00935985	0.00965197	0.00821205	0.00443931	0.00924548	0.0121221	0.00644207	0.00955142	0.00617342	0.011692	0.00582731	0.00571143	0.00642284	0.00922868	0.0140869	0.00854446	0.00646426	0.0117733	0.00983041	0.0064233	0.00393598	0.00450637	0.00794073	0.00931482	0.00583602	0.0064728	0.0100054	0.00937819	0.0149718	0.00868359	0.00658632	0.00814156
Lettowianthine	0.521095	327.207	318.076	Alkaloids and derivatives	0.00410033	0.00362455	0.00639752	0.00440716	0.00339411	0.00283574	0.00290817	0.00328857	0.00449355	0.00475862	0.00258357	0.00338495	0.00573735	0.00423395	0.00220691	0.00389034	0.00310315	0.00344581	0.00573378	0.00385929	0.00742646	0.00421177	0.00328743	0.00472374	0.0045498	0.00245505	0.00313947	0.00358381	0.00547999	0.00393279	0.00335395	0.00415242
cis-4-Hydroxy-D-proline	0.519124	468.688	132.065	Organic acids and derivatives	1.42622	1.01369	0.963071	1.13429	0.976692	0.849717	0.957894	1.00283	0.81077	1.03741	0.940932	0.918277	0.937334	1.29371	1.02556	1.01923	0.863741	0.884145	1.05489	1.02713	1.00607	0.908331	0.981698	0.931224	0.825673	0.797592	0.886105	0.849788	0.928928	0.940356	1.14625	0.935462
PC(P-18:1(11Z)/16:0)	0.518954	157.265	744.586		0.8525	0.820395	0.50128	0.645233	0.438619	0.622272	0.606062	0.645511	0.857306	0.481275	0.624495	0.496686	0.617802	0.687111	0.945651	0.656147	1.13214	0.698198	0.631153	0.540217	0.631752	0.601304	0.50495	0.870429	0.412116	0.665445	0.964932	1.21138	0.515333	0.462387	0.725126	0.704457
PI(22:4(10Z,13Z,16Z,19Z)/16:0)	0.518743	214.457	887.561	Lipids and lipid-like molecules	0.130865	0.159939	0.0995635	0.0694678	0.157478	0.14876	0.152978	0.0022098	0.131529	0.116861	0.122541	0.105517	0.149202	0.219401	0.107839	0.124943	0.0798389	0.146659	0.136633	0.112194	0.118687	0.000926378	0.158063	0.147884	0.142168	0.156819	0.112674	0.12491	0.097366	0.127648	0.160858	0.121555
2-O-(4,7,10,13,16,19-Docosahexaenoyl)-1-O-hexadecylglycero-3-phosphocholine	0.518227	37.147	792.589	Lipids and lipid-like molecules	0.214624	0.215688	0.189804	0.325106	0.156333	0.251269	0.232027	0.285051	0.0119779	0.303876	0.243794	0.0259686	0.259115	0.24963	0.217959	0.212148	0.21573	0.188547	0.284686	0.338226	0.165323	0.231389	0.193396	0.165749	0.21161	0.193381	0.182029	0.501711	0.292431	0.192581	0.279798	0.242439
Lepidiumterpenoid	0.516576	144.988	405.371	Lipids and lipid-like molecules	0.00122111	0.0151864	0.0147074	0.00237832	0.00578394	0.06177	0.0189701	0.0101443	0.0124908	0.00669395	0.00392421	0.00839248	0.00483386	0.00421352	0.00406082	0.0116514	0.0190429	0.00495316	0.0108588	0.0066728	0.013643	0.00490529	0.00750156	0.00464803	0.013003	0.0085967	0.0427181	0.0141228	0.00394648	0.00540923	0.0023813	0.0108269
3-cis-Hydroxy-b,e-Caroten-3'-one	0.516533	31.1109	551.424	Lipids and lipid-like molecules	0.255359	0.45043	0.297462	0.389991	0.368739	0.66264	0.309047	0.408686	0.211694	0.442115	0.510272	0.509445	0.332668	0.66466	0.773174	0.439092	0.403422	0.405571	0.383951	0.244438	0.203719	0.201305	0.217677	0.684306	0.160482	0.467972	0.428529	0.903334	0.360207	0.231908	0.606735	0.39357
Cohibin B	0.515812	219.164	577.518	Lipids and lipid-like molecules	0.108287	0.271373	0.135681	0.117928	0.185439	0.192216	0.195376	0.158308	0.120561	0.104509	0.177735	0.181502	0.197686	0.32347	0.11213	0.172147	0.12344	0.317193	0.197205	0.204463	0.110793	0.166869	0.217029	0.313567	0.241986	0.283114	0.19585	0.200173	0.154941	0.138452	0.200708	0.204385
trans-S-(1-Propenyl)-L-cysteine	0.514536	203.962	162.058	Organic acids and derivatives	0.0339394	0.0310541	0.0226974	0.00838979	0.0268425	0.033164	0.0174933	0.0217601	0.0196704	0.0122931	0.014683	0.0177627	0.0185963	0.0400881	0.011679	0.0220075	0.0204201	0.0208844	0.0224955	0.0123282	0.0215085	0.0174345	0.0234304	0.000734821	0.0134925	0.00821135	0.0139659	0.0165909	0.00916635	0.0201611	0.0159251	0.0157833
PC(20:4(8Z,11Z,14Z,17Z)/15:0)	0.514484	78.9825	768.551	Lipids and lipid-like molecules	0.0520727	0.0809583	0.0231994	0.0908044	0.102388	0.201153	0.084148	0.0776965	0.0458888	0.0695415	0.0797329	0.0692807	0.169252	0.111409	0.0251914	0.0855144	0.0564758	0.114192	0.0702287	0.0511387	0.0812412	0.0536448	0.0700935	0.0658182	0.139971	0.0641735	0.0105829	0.137832	0.0889355	0.1211	0.163936	0.0859576
(9S,10S)-9,10-dihydroxyoctadecanoate	0.505537	104.812	317.267	Lipids and lipid-like molecules	0.00229824	0.0274791	0.00780451	0.000669818	0.00186697	0.0233433	0.0386139	0.00377957	0.0129683	0.00558132	0.00369284	0.0112204	0.00694529	0.00221368	0.00249434	0.0100648	0.0320468	0.00667506	0.0165502	0.0031824	0.0212074	0.00995312	0.00516884	0.00433994	0.0204588	0.0115373	0.0799949	0.0214323	0.00377228	0.00623304	0.00210769	0.0163107
13-Heptadecyn-1-ol	0.503047	104.851	253.252	Lipids and lipid-like molecules	0.00776704	0.0520925	0.029643	0.00534333	0.0128439	0.0682292	0.0821067	0.0139452	0.0290394	0.0146876	0.00955734	0.0394475	0.0182128	0.00695013	0.0103909	0.0266838	0.0675648	0.0164554	0.0329049	0.00964399	0.0628414	0.0210631	0.0189436	0.0165373	0.0442656	0.0358835	0.18918	0.0339745	0.0151182	0.0133293	0.00926902	0.0391317
Uracil	0.501233	288.075	113.035	Organoheterocyclic compounds	0.0232963	0.0175192	0.0242982	0.023346	0.0249582	0.0244859	0.00971425	0.0176723	4.1721e-05	0.0213542	0.0229879	3.88116e-05	0.0256187	0.0272634	0.0181441	0.0187159	0.0242757	3.87584e-05	0.0234765	0.0180774	0.0246205	0.0192528	0.0160794	0.0209043	0.0215129	0.0118019	0.0174659	0.0227872	0.0175498	0.0220458	0.0182606	0.0185433
LysoPE(22:6(4Z,7Z,10Z,13Z,16Z,19Z)/0:0)	0.50057	217.269	526.291	Lipids and lipid-like molecules	0.118401	0.0923225	0.0679813	0.160996	0.141693	0.356179	0.183399	0.238972	0.0833746	0.204204	0.139273	0.160957	0.111944	0.153927	0.116114	0.155316	0.142152	0.296438	0.189903	0.186401	0.170971	0.200934	0.11153	3.87768e-05	0.1589	0.112994	0.126676	0.0806727	0.192757	0.147827	0.185301	0.153566
2,5-Dimethylpyrazine	0.5	25.1586	109.076	Organoheterocyclic compounds	0.0267818	0.0149236	0.0289337	0.0373764	0.0329732	0.0313029	0.0238185	0.0296199	0.0193151	0.0384621	0.0280321	0.0421454	0.0216631	0.0390151	0.0270667	0.0294286	0.0255385	0.0253341	0.0263541	0.0355727	0.0250221	0.0151378	0.0600398	0.0276968	0.0223543	0.0244945	0.0229558	0.0256786	0.0281247	0.029384	0.0257547	0.0279628
Demethylated antipyrine	0.5	41.5537	175.086	Organoheterocyclic compounds	0.017511	0.0371643	0.0591104	0.0272562	0.0521522	0.0731613	0.0322696	0.0407104	0.0677191	0.0303614	0.0454608	0.0354948	0.0214973	0.0420744	0.04164	0.0415722	0.047472	0.0401072	0.0308652	0.0302827	0.0398361	0.0476256	0.0250846	0.0483629	0.0429366	0.0465595	0.0275603	0.0556343	0.0717904	0.0467366	0.0414071	0.0428174
2,2,6,6-Tetramethyl-4-piperidinone	0.499388	32.8567	156.138	Organoheterocyclic compounds	0.0164541	0.0165673	0.0204306	0.021996	0.0123849	0.024282	0.0216858	0.0195047	0.0209851	0.0172589	0.0135316	0.0155329	0.0170034	0.0191828	0.0230954	0.0186597	0.0567125	0.017108	0.0178081	0.026886	0.014454	0.0201718	0.0153424	0.020382	0.0215219	0.0186751	0.0138157	0.019568	0.0150195	0.527221	0.0121678	0.0544569
PE(P-18:1(11Z)/18:2(9Z,12Z))	0.49478	156.451	726.54	Lipids and lipid-like molecules	0.0516856	0.0999898	0.0857403	0.106174	0.114256	0.11392	0.0875766	0.101522	0.237242	0.0904753	0.0979407	0.0674497	0.116802	0.157615	0.117252	0.109709	0.115059	0.0430181	0.0639178	0.106584	0.0847039	0.048259	0.0950261	0.172618	0.0758631	0.108537	0.0958533	0.15071	0.0775731	0.0830115	0.105232	0.0950644
2,3-Butanediol glucoside	0.493679	282.56	253.128	Organic oxygen compounds	0.00585124	0.0101091	0.00846364	0.00533925	0.00504544	0.00706304	0.00608054	0.00566738	0.00150988	0.00778821	0.0085428	0.00418155	0.00581563	0.00760464	0.00347159	0.00616893	0.00725599	0.00496653	0.00738728	0.0076404	0.00770188	0.00731013	0.00693506	0.0080641	0.00282569	0.00598064	0.00719498	0.00460723	0.00853924	0.00717915	0.00799903	0.00677249
Isopentyl mercaptan	0.493407	314.991	105.074	Organosulfur compounds	0.307705	0.0295358	0.0210419	0.0754836	0.0392212	0.0247653	0.0163212	0.055456	0.0139883	0.0160264	0.0275908	0.0124993	0.072672	0.0137308	0.0179154	0.0495968	0.0237745	0.0397404	0.0237048	0.0148645	0.0374539	0.0355454	0.049184	0.0175184	0.0216565	0.0182278	0.0200458	0.0193111	0.0186407	0.00983131	0.0162732	0.0243848
2-[(Methylthio)methyl]-2-butenal	0.489258	388.765	131.053	Organic oxygen compounds	0.647772	0.676099	0.736496	0.643394	0.820778	0.708776	0.810845	0.651621	0.736367	0.695972	0.682158	0.59991	0.662679	0.967478	0.613264	0.710241	0.760436	0.565967	0.687976	0.62267	0.675381	0.672616	0.539832	0.562644	0.596455	0.621536	0.56262	0.531541	0.742372	0.688852	0.701619	0.635501
5-Acetylamino-6-formylamino-3-methyluracil	0.48813	277.272	227.078	Organoheterocyclic compounds	0.0411798	0.152102	0.151787	0.115808	0.177462	0.125084	0.0882199	0.122202	0.0985337	0.182453	0.103996	0.108844	0.14656	0.120368	0.108744	0.122889	0.113638	0.0522406	0.134166	0.122752	0.176131	0.113522	0.0664419	0.172816	0.184462	0.140508	0.0849217	0.106304	0.132254	0.180839	0.103185	0.125612
Ganodermic acid TQ	0.48809	22.9551	511.345	Lipids and lipid-like molecules	0.0047478	0.0183819	0.00346836	0.00491029	0.00394181	0.00915662	0.00510531	0.00569981	0.00269436	0.00566076	0.00557083	0.00799919	0.00289973	0.00405836	0.00367263	0.00586452	0.00352644	0.00489367	0.00368322	0.00429472	0.00479615	0.00254388	0.00261387	0.00751216	0.00691516	0.00751163	0.00652312	0.00618307	0.00399149	0.00458937	0.00597736	0.00503702
Cholic acid	0.486567	244.913	426.321	Lipids and lipid-like molecules	0.0214679	0.0072492	0.0640942	0.00303302	0.00205267	0.0134382	0.029922	0.0134352	0.00323695	0.00225265	0.0794808	0.00147191	0.00869652	0.0105107	0.000346777	0.0173792	0.0839352	0.0156709	0.00316086	0.000940773	0.00442186	0.00992276	0.123709	0.00793865	0.0103839	0.0182949	0.0281915	0.00337895	0.0263483	0.00015857	0.0166046	0.0235374
Hydroxy-alpha-sanshool	0.478775	171.441	264.195	Lipids and lipid-like molecules	3.69524e-05	0.00216169	0.00045356	4.03431e-05	0.000446105	0.000844077	3.90046e-05	3.92012e-05	4.1721e-05	0.00516291	0.000453155	0.00141517	0.134111	4.91036e-05	4.04642e-05	0.00968898	3.6439e-05	3.87584e-05	0.000748505	0.00683698	3.93772e-05	0.000371115	0.00540744	3.87768e-05	3.61024e-05	3.51956e-05	0.000597824	3.73564e-05	3.62822e-05	0.000458705	3.84435e-05	0.00098382
Dopamine 3-O-sulfate	0.471669	146.59	234.043	Organic acids and derivatives	0.00990748	0.00592664	0.0144965	0.0109902	0.0152573	0.00707898	0.0176908	0.0126348	0.0180884	0.0212474	0.0224769	0.0134067	0.00819896	0.0274365	0.0116101	0.0144298	0.0107831	0.00743644	0.00505463	0.00579993	0.00960588	0.0040997	0.00291275	0.0107206	0.00709075	0.00785538	0.00809283	0.00571035	0.00664883	0.00336307	0.00563181	0.0067204
5-Aminoimidazole ribonucleotide	0.470666	400.607	296.065	Organic oxygen compounds	0.077982	0.0751668	0.104378	0.110455	0.0809149	0.0848835	0.0988698	0.0856924	0.049732	0.146	0.0709847	0.100232	0.148407	0.0912567	0.0565347	0.0920993	0.0806118	0.0856979	0.0983867	0.134795	0.0727878	0.0655417	0.0769877	0.107947	0.0787945	0.0873889	0.0998425	0.0427154	0.106617	0.27883	0.110338	0.101819
Phosphocreatine	0.470544	463.289	212.043	Organic acids and derivatives	0.0292709	0.0276558	0.0535335	0.0233415	0.0190918	0.010239	0.0141084	0.0133254	0.00741304	0.0450298	0.0154995	0.0223184	0.0285105	0.0298077	0.0328932	0.0248026	0.0273681	0.0142505	0.0136068	0.0244234	0.0231493	0.014211	0.032788	0.00977836	0.0150486	0.0162685	0.0182118	0.0156338	0.0358373	0.0231645	0.0273236	0.0207376
4-Oxo-2-nonenal	0.46821	33.6293	155.106	Organic oxygen compounds	0.00583685	0.00822207	0.00950054	0.013901	0.00398615	0.037886	0.0225101	0.00520897	0.0109235	0.0190116	0.0117865	0.0103319	0.00274162	0.0254415	0.0185776	0.0137244	0.0153254	0.0030876	0.00459979	0.0182429	0.0186472	0.0144388	0.0128236	0.0296784	0.0105072	0.0304656	0.00869216	0.0118877	0.0117965	0.00348199	0.0157323	0.0139605
2,6-Di-tert-butyl-4-ethylphenol	0.467963	90.4785	235.209	Benzenoids	0.248396	0.0872421	0.142437	0.137684	0.0299586	0.0297219	0.0160834	0.156839	0.0031785	0.00115943	0.0483008	0.0789229	0.186409	0.0403605	0.015791	0.0814989	0.00893123	0.145136	0.00680815	0.00269042	0.0408864	0.0224249	0.168336	0.00837972	0.0259207	0.00332487	0.147195	0.198316	0.290205	0.129917	0.0618491	0.0840214
N-a-Acetyl-L-arginine	0.454315	385.063	217.129	Organic acids and derivatives	0.151368	0.217426	0.122986	0.166596	0.12915	0.150471	0.15911	0.152203	0.0975091	0.174882	0.123818	0.134637	0.113941	0.325423	0.186368	0.160392	0.237096	0.0889206	0.185327	0.145223	0.123933	0.159767	0.0697971	0.240778	0.128052	0.100603	0.107558	0.10218	0.105491	0.168962	0.151423	0.141007
Goyaglycoside c	0.447203	604.363	663.451	Lipids and lipid-like molecules	0.00847864	0.00897852	0.00924828	0.00966637	0.0104637	0.00981016	0.0092611	0.0124834	0.00827885	0.00649711	0.00849247	0.0061714	0.00932288	0.0127109	0.00979858	0.00931083	0.0111149	0.00796245	0.00879174	0.00723646	0.00888691	0.00817543	0.00547656	0.0111742	0.00820204	0.00954978	0.00922549	0.00732564	0.00792048	0.00825291	0.00833904	0.00850893
I-Urobilin	0.443629	304.116	591.317	Organoheterocyclic compounds	0.00578918	0.0154742	0.107189	0.0340338	0.00234751	4.16412e-05	0.013769	0.0116116	0.00454524	0.00216938	0.00234964	0.0055757	0.00337884	0.00102644	0.0017437	0.0140696	0.000855668	0.00151774	0.00210272	0.00646281	0.00178306	0.00309163	0.000833456	0.0124921	0.0204368	0.0013012	0.0137229	0.00773443	0.00151713	0.00395804	0.00209826	0.00532719
Anandamide	0.443083	33.6293	348.288	Organic nitrogen compounds	0.0116099	0.00733001	0.00756939	0.0126217	0.00637504	0.00877654	0.01194	0.00800949	0.00940472	0.00622427	0.00550249	0.0070883	0.0108822	0.00819025	0.00784994	0.00862495	0.0102676	0.00979238	0.00701679	0.0141196	0.00477285	0.00856496	0.00668111	0.00402281	0.0108119	0.00552009	0.00934107	0.00779594	0.00992639	0.0056523	0.00804087	0.00815511
29-Norcycloartane-3,24-dione	0.442814	30.9794	427.355	Lipids and lipid-like molecules	0.0315343	0.0355704	0.0556567	0.0368057	0.0288812	0.0458303	0.0437734	0.0540919	0.0464744	0.0468657	0.0319496	0.0395455	0.0244369	0.0310444	0.0411528	0.0395742	0.0443227	0.0542011	0.053541	0.051606	0.0296517	0.0350923	0.0262076	0.0357819	0.073857	0.0289233	0.0312977	0.0254414	0.024587	0.0518224	0.0298573	0.039746
Theophylline	0.439832	314.102	219.026	Organoheterocyclic compounds	0.516415	0.544548	0.639563	0.591927	0.550274	0.533731	0.461557	0.584907	0.573564	0.550083	0.402542	0.483361	0.582736	0.802558	0.51279	0.55537	0.487342	0.503906	0.533808	0.523891	0.514742	0.00273491	0.509339	0.540207	0.506764	0.467125	0.428341	0.529205	0.473197	0.479636	0.429272	0.461967
Dihydro-4-mercapto-3(2H)-furanone	0.431454	312.295	119.016	Organoheterocyclic compounds	0.28149	0.466108	1.08629	0.615591	0.389445	0.313082	0.456148	0.779678	0.281888	0.703807	0.445634	0.161047	0.814999	0.77035	0.85524	0.561387	1.01665	0.32882	1.24005	0.973126	0.313318	0.692303	0.750759	0.551669	0.262216	0.314071	0.250056	0.258871	0.596544	1.15981	0.53322	0.616099
1-Methyl-3-(2-thiazolyl)-1H-indole	0.429362	426.238	215.066	Organoheterocyclic compounds	0.0107868	0.0131363	0.0049587	0.00410645	0.00651842	0.00765747	0.00720358	0.00622972	0.00567633	0.0127089	0.00689122	0.00490161	0.00581472	0.0063451	0.00688363	0.00732126	0.0072146	0.00619832	0.00694346	0.0119154	0.0155584	0.00660592	0.00513328	0.00652462	0.00743581	0.00503116	0.00653265	0.00837819	0.00960242	0.00347616	0.0203848	0.00846235
PC(18:4(6Z,9Z,12Z,15Z)/15:0)	0.424137	160.701	740.518	Lipids and lipid-like molecules	0.0822809	0.108668	0.0549755	0.073199	0.123128	0.128364	0.190846	0.0545935	0.0308905	0.0395277	0.164085	0.0925557	0.0861697	0.110774	0.128092	0.0978767	0.0581335	0.110847	0.107571	0.109298	0.136407	0.0520918	0.134409	0.0942642	0.168995	0.108063	0.0580496	0.0366342	0.083736	0.120145	0.0841941	0.0975225
PI(18:1(11Z)/16:1(9Z))	0.42369	219.923	835.53	Lipids and lipid-like molecules	0.0101487	0.0220893	0.0136747	0.0142494	0.0128702	0.0166382	0.0138709	0.0104887	0.011966	0.00953873	0.016267	0.0187147	0.0281789	0.0299462	0.00893672	0.0158385	0.0136523	0.0332615	0.0174241	0.0167343	0.0143765	0.00825175	0.0165256	0.0334927	0.0315125	0.0263669	0.0162666	0.0186584	0.0094966	0.00549797	0.0158883	0.0184937
Isoliquiritigenin	0.420657	23.8718	257.08	Phenylpropanoids and polyketides	0.011987	0.0448285	0.0113015	0.00702011	0.0051638	0.000554975	8.99757e-05	0.000990433	0.0015494	0.000417566	0.000195047	3.88116e-05	0.00719072	0.000962624	0.000183045	0.0061649	0.000277652	0.00457451	0.00164138	0.000209869	0.00293894	0.000586952	0.000313383	0.00343643	0.000261231	3.51956e-05	0.00028358	0.000190298	0.000136186	0.000367365	0.00100084	0.00108359
(2E)-3-(3,4-dihydroxyphenyl)prop-2-enal	0.414192	317.683	165.054	Phenylpropanoids and polyketides	0.124209	0.171134	0.0983787	0.120934	0.0974352	0.114845	0.106311	0.130165	0.0998158	0.106746	0.0904761	0.102731	0.119271	0.207399	0.0737417	0.117573	0.0267294	0.0787248	0.0963511	0.111497	0.118993	0.0860189	0.0884694	0.113364	0.16817	0.11384	0.110344	0.111886	0.0767172	0.0927434	0.0803018	0.0982766
Dioscoretine	0.41091	474.866	242.175	Lipids and lipid-like molecules	0.0119333	0.0130991	0.00785197	0.0128645	0.00901525	0.0217307	0.0139777	0.0114132	0.0103179	0.0173261	0.0157625	0.00690959	0.0186548	0.0155825	0.0113896	0.0131886	0.00862296	0.0141345	0.0133767	0.0115347	0.00980722	0.0127802	0.0103047	0.0116702	0.0114662	0.00860705	0.0370752	0.0208486	0.012492	0.00716811	0.012882	0.013518
Thiomorpholine 3-carboxylate	0.408599	342.606	148.042	Organic acids and derivatives	0.123047	0.116556	0.0441277	0.111674	0.105301	0.149602	0.128389	0.152888	0.110487	0.0712792	0.12647	0.106744	0.0317249	0.164844	0.161931	0.113671	0.148069	0.114688	0.109909	0.118216	0.170439	0.14218	0.0646831	0.0994991	0.134683	0.148106	0.115284	0.131419	0.160506	0.0877848	0.145126	0.126039
Benzo[a]pyrene-7,8-diol	0.407081	409.947	287.109	Benzenoids	0.0062856	0.0140255	0.0119994	0.00925169	0.0067477	0.00611981	0.0198162	0.00603054	0.0114209	0.0112527	0.00854825	0.0135968	0.0111681	0.0126275	0.0070875	0.0103985	0.0110153	0.00618798	0.00866372	0.0113921	0.0108962	0.00787059	0.00693376	0.00596314	0.0112933	0.00950653	0.0060227	0.00961327	0.00745478	0.00781651	0.00376814	0.00829319
SM(d18:0/18:0)	0.403495	183.842	733.61	Lipids and lipid-like molecules	0.0833631	0.0700771	0.0385925	0.0440933	0.0592966	0.0921909	0.0603748	0.0462872	0.0690032	0.0743021	0.0719265	0.0466968	0.0581944	0.0655733	0.0505948	0.0620378	0.045931	0.0562409	0.0560647	0.0179485	0.046064	0.0463122	0.0602798	0.125452	0.146621	0.0430665	0.0476951	0.0550901	0.0832867	0.0623324	0.103705	0.066406
PE(20:5(5Z,8Z,11Z,14Z,17Z)/P-18:0)	0.395188	37.1879	750.538	Lipids and lipid-like molecules	0.0748895	0.10141	0.0997511	0.137976	0.123248	0.137421	0.124244	0.130288	0.213743	0.124611	0.113546	0.0796806	0.116085	0.134132	0.0966517	0.120512	0.116499	0.0930979	0.0830498	0.123982	0.112556	0.106418	0.100646	0.117696	0.0947573	0.086273	0.0650253	0.222817	0.11616	0.066735	0.107752	0.107564
N-[(4E,8E)-1,3-dihydroxyoctadeca-4,8-dien-2-yl]hexadecanamide	0.385124	32.7728	536.503	Lipids and lipid-like molecules	0.0350169	0.0356351	0.0404991	0.0366059	0.0305793	0.0300587	0.0424763	0.0477657	0.0407612	0.0358813	0.0275556	0.0425599	0.0367626	0.0415621	0.0285492	0.0368179	0.036766	0.0467189	0.0420603	0.0318363	0.0311662	0.0337577	0.0247019	0.0352498	0.0322789	0.0292817	0.0416737	0.0356406	0.0407951	0.0312755	0.0435176	0.0357813
PE(P-18:1(9Z)/16:1(9Z))	0.373	159.945	700.525	Lipids and lipid-like molecules	0.0291363	0.0511375	0.0386881	0.047988	0.0592643	0.0466694	0.0192261	0.0932081	0.149311	0.0504164	0.0364814	0.0246643	0.0776143	0.106714	0.0523735	0.0588595	0.0593757	0.0652644	0.0466119	0.0541977	0.0432088	0.0311427	0.033705	0.117557	0.0152505	0.0779988	0.064911	0.103423	0.0413021	0.0277448	0.0431032	0.0549864
o-Ethyltoluene	0.366947	31.7946	121.101	Benzenoids	0.0489395	0.0416596	0.0378654	0.0461983	0.0441808	0.0856799	0.0762178	0.0590829	0.0553936	0.0546237	0.0544938	0.0414363	0.0466618	0.0769743	0.0576813	0.0551393	0.0592216	0.0496591	0.0825727	0.0575257	0.0588837	0.0554371	0.0377646	0.0685389	0.0496003	0.0547446	0.0489487	0.0983759	0.0406867	0.0520101	0.086151	0.060008
Santene	0.364891	31.979	123.117	Hydrocarbons	0.0347464	0.026894	0.0320188	0.0497293	0.0477917	0.0591529	0.0494513	0.0515493	0.0539508	0.0715271	0.0324154	0.0343492	0.049239	0.0728194	0.0335299	0.046611	0.0499586	0.0479793	0.044202	0.0528912	0.048085	0.0447506	0.0311027	0.0587989	0.0394868	0.0363899	0.0249329	0.0452278	0.046101	0.0379271	0.0600773	0.0445274
PE(P-18:1(9Z)/18:1(9Z))	0.349521	157.24	728.554	Lipids and lipid-like molecules	0.0426197	0.0989887	0.0918808	0.0692528	0.0897103	0.0481411	0.0544007	0.145219	0.164359	0.055957	0.070694	0.0684061	0.114814	0.209958	0.0846758	0.0939384	0.116265	0.0807958	0.091439	0.0761681	0.0702069	0.0614303	0.0641715	0.160788	0.0362025	0.0990231	0.0964989	0.210787	0.0491388	0.0438974	0.0693037	0.0884077
6-Deoxohomodolichosterone	0.341667	30.1176	463.377	Lipids and lipid-like molecules	0.00880007	0.0028677	0.00538056	0.00462737	0.0023418	0.00547351	0.0125315	0.00851117	0.00892646	0.00888599	0.00355283	0.00199898	0.00460061	0.00504825	0.00493935	0.00589908	0.00401635	0.00737266	0.0070024	0.0151979	0.00259515	0.00284319	0.00281504	0.00448944	0.0100491	0.00364325	0.00259715	0.00293628	0.00233701	0.00586889	0.00402263	0.00518576
2,4,12-Octadecatrienoic acid isobutylamide	0.305366	32.7727	334.31	Lipids and lipid-like molecules	0.0226363	0.0126943	0.0140182	0.0222316	0.0110472	0.0220119	0.0224476	0.0179713	0.0176446	0.0151571	0.0120622	0.00602191	0.0230505	0.0174964	0.0158045	0.0168197	0.0437752	0.0134879	0.0140617	0.0434216	0.0084813	0.0235338	0.0157766	0.0164781	0.0280625	0.019426	0.0118727	0.0160571	0.0219126	0.00847358	0.018119	0.020196
		312.156	112.087		0.0429376	0.0448457	0.0444643	0.0771633	0.0485808	0.225526	0.179259	0.215146	0.268291	0.0397868	0.141809	0.127777	0.0402223	0.0668401	0.201017	0.117578	0.0543624	0.139284	0.0424298	0.0492348	0.0810157	0.102381	0.0371585	0.0754962	0.0626598	0.141681	0.0435554	0.171262	0.053098	0.0391188	0.0927667	0.0790337
		422.679	134.045		0.0505728	0.0644327	0.0746124	0.0547997	0.0555814	0.0422341	0.0458783	0.0454789	0.0447483	0.0725147	0.0808261	0.0654925	0.0720199	0.0514642	0.0392537	0.0573273	0.0340528	0.0475966	0.0683532	0.0633059	0.0539861	0.0354052	0.0576499	0.0454196	0.0474416	0.0320643	0.0494792	0.0299603	0.0442107	0.0617074	0.0479631	0.0479064
		280.02	158.117		0.0504313	0.0412633	0.0382515	0.0373148	0.0268148	0.0180311	0.0355624	0.047759	0.106744	0.0569452	0.0803234	0.0576839	0.0160666	0.234652	0.0653939	0.0608825	0.0596636	0.0624156	0.0352311	0.0294346	0.0327201	0.0297915	0.152818	0.0125707	0.278797	0.0559794	0.0609561	0.0642203	0.0868899	0.0169372	0.0678255	0.06975
		171.438	117.066		0.0266929	0.0272837	0.0223711	0.0428794	0.0372805	0.0407262	0.0400795	0.0131914	0.029802	0.0215496	0.0436948	0.0275388	0.0204349	0.0356135	0.0402051	0.0312896	0.033154	0.0349352	0.0284021	0.0263846	0.0451594	0.0382281	0.0241143	0.0337598	0.0383682	0.0352386	0.0290308	0.0358946	0.0300276	0.0222231	0.0332809	0.0325467
		203.923	356.278		0.0233938	0.0131	0.0180318	0.0226783	0.00551322	0.00462053	0.0153547	0.0205689	0.0124009	0.0174581	0.00923065	0.0151998	0.0255912	0.00892444	0.0118398	0.0149271	0.0345652	0.0168964	0.0191391	0.00528682	0.0142099	0.0102627	0.0180307	3.87768e-05	0.0186959	0.00603893	0.00687397	0.0220816	0.00820387	0.027678	3.84435e-05	0.0138694
		5.87014	338.341		0.0180547	0.0202786	0.0194134	0.0207039	0.0191288	0.0217667	0.0202139	0.0193276	0.0158498	0.0191294	0.0203475	0.0167567	0.0182381	0.00746019	0.0203266	0.0184664	0.00325311	0.00661986	0.0180173	0.0182951	0.0204355	0.012637	0.0154988	0.0190747	0.0161811	0.0178061	0.0172899	0.0196559	0.0175631	0.0062355	0.0181178	0.015112
		338.791	375.097		0.0751342	0.0806811	0.17955	0.069625	0.0667643	0.0385649	0.0480197	0.0464327	0.0335867	0.0748822	0.0463315	0.0429489	0.0951767	0.0989238	0.0442613	0.0693922	0.065617	0.0383246	0.0936769	0.0696668	0.0586428	0.0484519	0.0723067	0.0559109	0.0548966	0.0419795	0.0612467	0.0350575	0.0623142	0.0929277	0.0484375	0.0599638
		311.305	89.0713		0.196472	0.201999	0.257308	0.229372	0.229524	0.191843	0.18906	0.197902	0.152422	0.206773	0.175566	0.163323	0.2051	0.293253	0.194605	0.205635	0.195065	0.200609	0.205123	0.178319	0.212602	0.198423	0.176043	0.19221	0.195536	0.172202	0.184333	0.18709	0.194292	0.200754	0.183962	0.191771
		406.986	501.198		0.0151467	0.0147792	0.0140524	0.0183323	0.0114603	0.0203726	0.015636	0.0173674	0.0152392	0.0131931	0.0154	0.0179996	0.0125615	0.0163748	0.0204432	0.0158906	0.0153678	0.0174403	0.0137188	0.0183032	0.0178795	0.015987	0.0130038	0.0285216	0.0174205	0.0212043	0.0153545	0.015822	0.0218914	0.0148345	0.0183593	0.0176739
		83.0576	131.064		0.158129	0.124921	0.158331	0.105424	0.130291	0.130881	0.135672	0.0740557	0.115837	0.128007	0.0827732	0.100526	0.116667	0.187172	0.105893	0.123639	0.133754	0.0750815	0.267574	0.070145	0.122409	0.103995	0.17114	0.0937628	0.0989522	0.102504	0.100324	0.126788	0.137632	0.158157	0.135208	0.126495
		220.952	460.28		0.00376218	0.00627507	0.0124159	0.0193576	0.0130763	0.0159283	0.0158254	0.0203398	0.0101599	0.011368	0.0131148	0.012401	0.0113963	0.0204649	0.0107376	0.0131082	0.0162179	0.0260571	0.0140826	0.0198544	0.00833244	0.0135053	0.0077576	0.0162487	0.00805781	0.0238804	0.026971	0.00352301	0.00949021	0.0115605	0.0147541	0.0146862
		311.347	501.197		0.00957877	0.00879894	0.0115119	0.0101069	0.010143	0.00981012	0.00751852	0.00947902	0.00979325	0.011093	0.00937438	0.0100185	0.00939143	0.0140824	0.00902943	0.00998197	0.007895	0.00940658	0.00831563	0.008666	0.00909538	0.00969198	0.00896697	0.00934663	0.00862243	0.00871657	0.00826009	0.00859244	0.0086964	0.00897775	0.00759767	0.00872317
		317.697	267.11		0.350312	0.450664	0.374815	0.385282	0.248525	0.302843	0.51295	0.513426	0.356531	0.471208	0.352468	0.428665	0.54195	0.38747	0.342993	0.40134	0.473455	0.391112	0.449382	0.398358	0.505061	0.344369	0.344188	0.147114	0.372538	0.323946	0.253453	0.392719	0.436704	0.469327	0.357716	0.377296
		260.808	358.293		0.0120129	0.0119149	0.00777851	0.00588707	0.00620943	0.0108249	0.00859335	0.00529454	0.00795066	0.0148613	0.0051894	0.00440274	0.00580149	0.00840525	0.00524078	0.00802448	0.00576933	0.00547132	0.00743594	0.0116116	0.0103869	0.00526541	0.00814671	0.00676533	0.011574	0.00375944	0.0077576	0.00551506	0.00235039	0.00478293	0.0135099	0.00734013
		311.313	391.1		0.116435	0.114269	0.136118	0.135782	0.106597	0.101786	0.0906744	0.13981	0.093179	0.131157	0.0885747	0.104007	0.123019	0.148892	0.101049	0.115423	0.0908826	0.115533	0.119538	0.110098	0.117301	0.112957	0.108264	0.092994	0.117536	0.0939221	0.0850702	0.117021	0.0951345	0.0973951	0.0783481	0.103466
		399.656	572.234		0.0084898	0.00381374	0.0052674	0.00212548	0.00820916	0.00505236	0.00299584	0.00351886	0.00657287	0.00544073	0.00392905	0.00297534	0.00603269	0.00650531	0.00430937	0.00501587	0.00503037	0.00696834	0.00470722	0.00494387	0.00366071	0.00623417	0.00529372	0.00793254	0.00366897	0.00465022	0.00412039	0.0039687	0.0040094	0.00371446	0.00473478	0.00490919
		474.038	375.008		0.00490077	0.00429963	0.000969032	0.00590597	0.00307668	0.00773691	0.0104113	0.00845273	0.0139424	0.00424078	0.0053727	0.00883053	0.00244215	0.00338092	0.0083032	0.00615105	0.0113358	0.0117743	0.00421795	0.0064949	0.00979344	0.00681668	0.00320417	0.00946531	0.00483175	0.0064905	0.00489621	0.00889402	0.00328166	0.00165682	0.00363869	0.00645281
		341.671	143.081		2.21621	1.91199	2.50306	1.96234	2.0687	1.29728	1.45863	1.52809	1.14401	2.4939	1.41249	1.29776	2.20876	2.40115	1.72789	1.84215	1.63401	1.18987	2.27196	1.87718	1.62555	1.31785	2.14708	1.54949	1.53651	1.15439	1.57405	1.15848	1.80636	2.37643	1.46385	1.64554
		242.333	272.185		0.0196437	0.0151094	0.0160188	0.0129276	0.0147286	0.0127504	0.00775364	0.0242932	0.00929007	0.0117097	0.00787373	0.0144648	0.0137209	0.0173989	0.00551326	0.0135464	0.00996857	0.0214438	0.0138809	0.0132396	0.0138749	0.0103502	0.0151931	0.0105035	0.0508533	0.0105411	0.0214183	0.0170408	0.00964102	0.0161259	0.0169741	0.0167366
		311.295	599.234		0.00274924	0.00245633	0.00332944	0.00407598	0.00317994	0.0025705	0.00262528	0.00316009	0.00362261	0.003104	0.00294702	0.0027022	0.00318509	0.00341425	0.00283089	0.00306352	0.002166	0.00178998	0.00271042	0.00433115	0.00295651	0.00356645	0.0038976	0.00322574	0.00277973	0.00167458	0.00351108	0.00257746	0.00221368	0.0011984	0.00234458	0.00272956
		151.201	484.281		0.0207936	0.0353916	0.02222	0.0325993	0.0340003	0.0430435	0.0344022	0.0327084	0.0634854	0.0343049	0.0364813	0.0216565	0.0371796	0.0427469	0.0313272	0.0348227	0.03509	0.0383904	0.023839	0.0398784	0.0246049	0.023014	0.0225719	0.0414099	0.0211414	0.0258457	0.0241972	0.0607056	0.0296627	0.0144775	0.0275948	0.0301616
		103.597	501.393		0.00966226	0.0202758	0.0101095	0.00356295	0.00554714	0.0219936	0.0195687	0.00703947	0.00218267	0.0107821	0.00598465	0.00715426	0.00870366	0.00471404	0.00421177	0.00943285	0.0256527	0.0116447	0.00735815	0.00743863	0.014838	0.0105711	0.00885528	0.0107324	0.0192782	0.00590328	0.0336354	0.00715257	0.0100666	0.0124585	0.0137621	0.0132898
		314.848	350.11		0.00609897	0.00535013	0.00642819	0.00621806	0.00837518	0.0073128	0.00615941	0.00593739	0.00699985	0.0074929	0.00751445	0.00523816	0.00590238	0.00546741	0.00673209	0.00648182	0.00789605	0.00768234	0.00561743	0.00844252	0.00798016	0.00740917	0.00777575	0.00712766	0.00563643	0.00581953	0.00396835	0.00473899	0.00534356	0.00743255	0.00524947	0.00654133
		427.312	187.071		0.406674	0.371117	0.557071	0.383521	0.414414	0.383133	0.329792	0.354299	0.199678	0.46023	0.344612	0.20275	0.446646	0.42171	0.355795	0.375429	0.361151	0.37565	0.474536	0.310448	0.345902	0.391908	0.342269	0.337569	0.356057	0.334265	0.338265	0.330935	0.314073	0.410258	0.684077	0.380491
		327.464	360.086		0.00348904	0.00591518	0.00557317	0.00807294	0.00577465	0.00254316	0.00349208	0.00534475	0.00611944	0.00527971	0.00396131	0.00640972	0.00514939	0.00899637	0.00431221	0.00536221	0.00386192	0.00233152	0.00348153	0.00745385	0.00544937	0.00512747	0.00458203	0.00472116	0.00506821	0.00522976	0.0041021	0.00218966	0.00704849	0.00422519	0.00398677	0.0045906
		445.286	110.071		0.158686	0.233667	0.149809	0.151179	0.228745	0.225905	0.237917	0.129092	0.158565	0.167012	0.180063	0.136437	0.145714	0.347913	0.193125	0.189589	0.251567	0.123063	0.162155	0.19907	0.179407	0.252246	0.153541	0.240404	0.153446	0.256182	0.157609	0.170757	0.271864	0.173079	0.306755	0.20341
		311.439	383.115		0.115451	0.110393	0.143682	0.121974	0.120582	0.104774	0.07801	0.12667	0.108616	0.125096	0.076715	0.0979356	0.122772	0.168935	0.104269	0.115058	0.102409	0.107208	0.132678	0.119217	0.115552	0.106273	0.115362	0.0999155	0.108401	0.0898615	0.0939709	0.104441	0.104182	0.107036	0.0768499	0.105557
		327.582	188.128		0.0091236	0.00755095	0.0602036	0.0287951	0.00941789	0.0152994	0.0290601	0.0340892	0.0377389	0.0197901	0.0304983	0.0588514	0.0124807	0.0388436	0.0110567	0.0268533	0.0567934	0.0749866	0.0432242	0.0227666	0.0441916	0.0508828	0.0299729	0.0638108	0.107004	0.0349041	0.0228417	0.0277527	0.0341185	0.0652027	0.0355281	0.0475987
		231.186	321.257		0.00613282	0.00977921	0.00146569	0.00570248	0.000140523	0.000777206	0.00815188	0.00953686	0.000780281	0.0022987	0.000455682	0.00241909	0.00568019	0.0171505	0.00117021	0.00477609	0.000921273	0.000790499	0.000785668	0.0135656	0.00365016	0.00181264	0.00560837	3.87768e-05	0.00308406	0.00296993	0.00128916	0.00206351	0.00166162	0.000693054	0.00936395	0.00321989
		41.9325	103.087		0.205409	0.217186	0.28771	0.220994	0.169288	0.189193	0.192919	0.117482	0.170659	0.218836	0.233344	0.161955	0.207562	0.289735	0.164467	0.203116	0.21199	0.128046	0.926771	0.72655	0.254795	0.175735	0.228149	0.181814	0.163122	0.170318	0.200922	0.176282	0.164151	0.227498	0.247644	0.278919
		277.361	159.091		0.0869574	0.212501	0.178652	0.136055	0.222916	0.184414	0.143935	0.148769	0.147381	0.21458	0.139627	0.136624	0.18607	0.163403	0.150974	0.163524	0.156269	0.0979209	0.193655	0.159411	0.207205	0.16422	0.102773	0.213891	0.225001	0.158615	0.126819	0.00651451	0.177648	0.220619	0.152655	0.157548
		152.543	256.299		0.0808034	0.0468784	0.0402479	0.0344351	0.0834406	0.061146	0.0494952	0.0213328	0.0618935	0.0597061	0.0476503	0.0634442	0.0295908	0.0698528	0.0690685	0.054599	0.0524977	0.060548	0.0625318	0.0600087	0.0622059	0.0552485	0.0544238	0.06588	0.0487227	0.0394413	0.053272	0.0595152	0.0587663	0.0521352	0.0442554	0.0552968
		311.402	528.198		0.00578415	0.00717416	0.00938401	0.00817909	0.00960604	0.00938534	0.00594901	0.00896179	0.00801167	0.0102836	0.00725998	0.00808127	0.00798633	0.0102146	0.00728374	0.00823632	0.00705865	0.00728038	0.00776686	0.00912012	0.0081008	0.00905267	0.00799722	0.00763159	0.00694621	0.00725629	0.00818094	0.00478801	0.0070471	0.00759085	0.00646504	0.00748552
		178.508	250.104		0.197835	0.355723	0.181181	0.760322	0.425986	0.315101	0.633426	0.495134	0.391506	0.341407	0.473052	0.236194	0.347354	0.490055	0.622779	0.417804	0.387761	0.503303	0.423767	0.589046	0.36126	0.338462	0.161269	0.347415	0.625343	0.25142	0.208231	0.412525	0.222599	0.395288	0.396525	0.374948
		287.393	156.042		0.303579	0.399113	0.312752	0.278333	0.351784	0.411787	0.203604	0.345208	0.347224	0.362247	0.313148	0.254713	0.337307	0.247531	0.333619	0.32013	0.386616	0.319992	0.298613	0.359715	0.335254	0.317679	0.29199	0.342797	0.344675	0.267427	0.290005	0.274311	0.389564	0.373423	0.298211	0.326018
		54.7224	274.273		0.602883	5.99489	0.246528	2.46836	0.366715	0.0403039	0.0154233	4.81381	0.0361363	0.0227724	0.201354	0.299176	1.85005	0.188889	0.028955	1.14508	0.269873	9.02229	0.0253751	0.0253051	0.272503	0.0877414	3.69925	0.0185709	0.0458031	0.0254909	3.58049	6.3016	3.03515	3.77243	6.86018	2.46947
		381.485	103.05		0.283604	0.221788	0.155167	0.273116	0.260886	0.423634	0.411789	0.449931	0.290343	0.170288	0.341528	0.229334	0.166613	0.28188	0.387727	0.289842	0.272579	0.360144	0.156719	0.218719	0.31532	0.340831	0.137322	0.308731	0.322563	0.349218	0.255989	0.299497	0.271585	0.109443	0.316279	0.268996
		170.523	313.154		0.000560706	3.88435e-05	0.00669156	0.00342705	0.00597097	0.00399277	0.00494466	0.00419885	0.00708423	0.00640834	0.00283061	0.0040431	0.00848827	0.00466434	0.00503469	0.0045586	0.00591213	0.00287146	0.00451554	0.0071033	0.0054243	0.00351933	0.00148573	0.00569905	0.00550203	0.00530352	0.00316637	0.00324671	0.00422994	0.00796739	0.0106288	0.00510504
		229.382	113.046		0.0481213	3.88435e-05	0.115931	0.0454562	0.076597	0.196075	0.0806114	0.167815	4.1721e-05	3.88719e-05	0.162514	3.88116e-05	0.0270506	0.0592952	0.104762	0.0722925	0.0768446	0.0398464	0.124241	3.93289e-05	0.156112	0.168243	3.52523e-05	0.0418633	0.142392	0.0399857	0.106098	0.150318	0.0741367	0.0137769	0.101608	0.0823694
		340.664	268.153		0.000158542	3.88435e-05	0.000196867	0.00020887	3.92488e-05	4.16412e-05	3.90046e-05	0.000194922	4.1721e-05	0.666724	3.80149e-05	0.000306995	3.54233e-05	0.000222358	4.04642e-05	0.0445551	0.000629477	3.87584e-05	0.000313592	0.000341524	0.000169169	0.000176077	0.000125816	0.00014932	3.61024e-05	3.51956e-05	0.00031781	3.73564e-05	3.62822e-05	3.46669e-05	0.000163408	0.000173637
		99.3989	331.091		3.69524e-05	0.000284852	0.119435	4.03431e-05	0.0556368	4.16412e-05	0.000388538	3.92012e-05	0.0109875	1.67823	3.80149e-05	0.0305454	3.54233e-05	0.0291335	4.04642e-05	0.128327	3.6439e-05	0.000265015	0.0880543	0.0194821	0.0470071	1.26014	3.52523e-05	0.0177424	0.00149729	3.51956e-05	3.37084e-05	3.73564e-05	3.62822e-05	0.000510441	3.84435e-05	0.0956635
		246.822	309.216		0.0103493	0.0232686	0.0168539	0.0240965	0.0264351	0.0223933	0.0289482	0.0135485	0.0155432	0.0123507	0.0254675	0.0129874	0.0154073	0.0144038	0.0178334	0.0186591	0.0122509	0.0131113	0.0121456	0.024549	0.0125247	0.0249863	0.0233915	0.02546	0.0173906	0.0211833	0.0212132	0.0175632	0.0200126	0.0251031	0.0203096	0.019413
		261.38	144.076		0.692936	0.574185	0.559516	1.02481	0.769805	1.04634	0.896376	0.98469	0.576772	0.449277	0.871402	0.513085	0.523419	0.902329	0.860244	0.749679	0.765174	0.949498	0.636611	0.597375	0.881415	0.885426	0.458595	0.89463	0.742695	0.844052	0.759524	0.907654	0.72041	0.466684	0.827671	0.755828
		360.639	210.956		0.126142	0.129103	0.119622	0.124668	0.131363	0.122801	0.125831	0.140648	0.139184	0.116819	0.143048	0.112611	0.114055	0.122555	0.12562	0.126271	0.127676	0.129821	0.129516	0.124765	0.12968	0.13545	0.104306	0.143853	0.111376	0.114978	0.121069	0.120509	0.118344	0.115487	0.129032	0.123724
		422.722	359.123		0.145732	0.139579	0.155047	0.143062	0.143625	0.168354	0.15481	0.0977998	0.0921967	0.0804163	0.147069	0.0808455	0.126729	0.178838	0.166655	0.134717	0.132567	0.146892	0.149305	0.122751	0.161901	0.160635	0.0936947	0.159523	0.12537	0.163327	0.152526	0.140843	0.141909	0.111433	0.0876328	0.136687
		311.332	457.16		0.0147357	0.012377	0.0158301	0.0131416	0.0142894	0.0137377	0.00992633	0.0144283	0.014102	0.0151766	0.0124148	0.0132811	0.013668	0.0176647	0.0138636	0.0139091	0.0122815	0.0136066	0.013664	0.0127327	0.0138995	0.0131374	0.0135057	0.0125886	0.0120056	0.0105292	0.0118284	0.0127408	0.0135193	0.0125162	0.0105936	0.0126099
		56.6283	134.081		0.0259404	0.0206121	0.0252678	0.0176148	0.019874	0.0255716	0.019803	0.0260271	0.0135941	0.0251414	0.0167315	0.0245999	0.0184095	0.0246235	0.0266071	0.0220279	0.024373	0.0213892	0.0225202	0.0204533	0.0180436	0.0197934	0.0196217	0.0106039	0.0265402	0.00703634	0.0207977	0.0184788	0.0176175	0.0155595	0.00849897	0.0180885
		160.845	130.159		0.0649372	0.00368066	0.00549683	0.0144111	0.0106578	0.015331	0.0143041	0.0198743	0.0135691	0.0145522	0.0124934	0.00168286	0.00631463	0.00926405	0.0694056	0.0183983	0.0860813	0.00564349	0.0186221	0.0186111	0.00128805	0.00946012	0.00927504	0.00762914	0.0182781	0.00648635	0.00771725	0.0178649	0.0355708	0.022124	0.0163907	0.0187362
		222.248	313.273		0.01986	0.0269961	0.02681	0.0327895	0.0332861	0.0644856	0.0459803	0.0335651	0.0170348	0.0344294	0.0436262	0.0216776	0.037382	0.0520811	0.0431471	0.0355434	0.0317164	0.0493942	0.036337	0.0459725	0.0344143	0.0331307	0.0383827	0.0490041	0.0364827	0.0488996	0.0342962	0.0183899	0.0336176	0.0424408	0.043702	0.038412
		220.958	306.278		0.00115982	0.00225097	0.00412898	0.00706638	0.00567548	0.00700796	0.00549561	0.00751735	0.00396258	0.00496019	0.00398174	0.00509544	0.00396879	0.00876967	0.00430272	0.00502291	0.0065533	0.00857567	0.0048615	0.00673869	0.00284096	0.00516718	0.00223304	0.00704414	0.00195603	0.00819518	0.00937131	0.000440248	0.00343171	0.00427926	0.00593351	0.00517478
		182.059	259.091		0.0328821	0.0295981	0.00514746	0.00334519	0.00266888	0.0168338	0.0230491	0.00598483	0.000606088	0.00543834	0.00177513	0.0149938	0.00543644	0.0010511	0.0186964	0.0111671	0.0600885	0.00606932	0.00875019	0.0118175	0.00832075	0.00771508	0.00193281	0.00119709	0.00881654	0.0123701	0.0456376	0.00565128	0.00790975	0.001981	0.0256138	0.0142581
		195.688	149.023		0.00278333	0.00573665	0.0126079	0.000848869	0.00830712	0.00790373	0.00773821	0.011765	0.049636	0.0109829	0.106128	0.00467243	0.0133833	0.0134111	0.00659944	0.0175002	0.0102726	0.00484261	0.00575193	0.01211	0.0414481	0.00877654	0.00265229	0.00219082	0.00773033	0.00352295	0.0359485	0.0336776	0.06726	0.0177948	0.042358	0.0197558
		147.584	230.247		0.133715	0.677259	0.0573302	0.471855	0.0963057	0.00702177	0.00477612	0.53301	0.0118661	0.00572282	0.0979261	0.0579822	0.245753	0.0423506	0.0124667	0.163689	0.0392985	0.772913	0.0137964	0.0170282	0.0926825	0.0279243	0.222924	0.00327351	0.0146215	0.00689126	0.352349	0.621956	0.431127	0.501577	0.761083	0.25863
		266.867	232.117		0.0156884	0.011754	0.012249	0.010851	0.0137003	0.0167726	0.018527	0.0261162	0.0169286	0.00831098	0.0139335	0.00796434	0.0139893	0.019997	0.0177396	0.0149681	0.0188283	0.0149382	0.0125984	0.0111833	0.013829	0.0108485	0.00544483	0.0123522	0.0194533	0.0121406	0.0101282	0.0131683	0.0166442	0.0115862	0.0132657	0.013094
		543.244	357.249		0.027847	0.0419165	0.0358528	0.0260768	0.0202153	0.0424879	0.0425452	0.0360414	0.0247831	0.0290498	0.0405059	0.0374715	0.0377568	0.0335306	0.0310868	0.0338112	0.0300669	0.0277231	0.0461886	0.036591	0.0375648	0.0419503	0.0227548	0.0239821	0.0377588	0.0231085	0.0171753	0.028282	0.0377453	0.0336498	0.0364268	0.0320645
		220.855	412.305		0.0340615	0.0277155	0.0239185	0.0151597	0.0171412	0.0191922	0.022891	0.0328098	0.0188992	0.0355187	0.01055	0.0279579	0.0266243	0.0104402	0.0100032	0.0221922	0.0252174	0.0297921	0.0280118	0.0188324	0.0186731	0.0159085	0.0204016	0.0036487	0.0242144	0.00912293	0.0153207	0.0323083	0.0174018	0.0184485	0.00806129	0.0190242
		30.8379	313.273		0.0299307	0.103992	0.128941	0.0731565	0.124509	0.118437	0.0966176	0.105754	0.0704139	0.0930658	0.0707276	0.125642	0.140737	0.0800207	0.0812661	0.0962141	0.0384147	0.0617367	0.10834	0.125636	0.0977036	0.0499468	0.0985367	0.0943415	0.130956	0.0941806	0.0653123	0.0448881	0.08032	0.128925	0.0473174	0.084437
		139.018	212.164		0.0520944	0.0442293	0.0457699	0.101909	0.0132139	0.175537	0.0737091	0.0639733	0.0576539	0.0423594	0.0590573	0.0410951	0.0480208	0.0661403	0.108884	0.0662432	0.0625919	0.0545137	0.054025	0.0504673	0.0893196	0.104218	0.0378805	0.0395243	0.0326989	0.0657829	0.0500199	0.0583604	0.0507411	0.0399169	0.0542091	0.0562846
		316.6	229.154		0.137449	0.131315	0.189134	0.243909	0.0675802	0.111594	0.1766	0.30409	0.151973	0.150005	0.154261	0.107275	0.302226	0.167061	0.104975	0.16663	0.183664	0.258193	0.14822	0.162091	0.17244	0.200377	0.141949	0.0546652	0.146887	0.150895	0.103829	0.246861	0.157229	0.115778	0.106768	0.156656
		311.343	334.136		0.0134434	0.012333	0.0141248	0.0133228	0.0121138	0.0117268	0.0103215	0.012267	0.0114167	0.0140512	0.0114796	0.010412	0.0120675	0.0157174	0.0114286	0.0124151	0.00967847	0.0127212	0.0122796	0.0124334	0.0121805	0.0136837	0.0128736	0.0117574	0.010789	0.0108354	0.0107929	0.0110445	0.0115527	0.0118728	0.0116468	0.0117428
		202.359	271.091		0.018376	0.0199128	0.0210678	0.0465996	0.0150084	0.0290691	0.0278324	0.03527	0.0256961	0.0278183	0.026111	0.0235236	0.0298398	0.0258466	0.0247263	0.0264465	0.0200211	0.0241965	0.0302706	0.037461	0.0334206	0.0205145	0.0283544	0.0246744	0.0318877	0.0292799	0.0165427	0.0249058	0.0163335	0.0292399	0.0238403	0.0260629
		173.202	503.409		0.00249304	0.0166797	0.0112346	0.00176546	0.00423864	0.0105286	0.0067421	0.00431882	0.00263329	0.00890649	0.00255812	0.00444779	0.00306781	0.00112198	0.0025106	0.0055498	0.0143904	0.00282763	0.0130856	0.00693902	0.0147314	0.00648906	0.0100102	0.0123732	0.0199687	0.00660545	0.0177685	0.00776402	0.00442459	0.00435792	0.00537063	0.00980709
		308.671	349.072		0.0178794	0.0189847	0.0211559	0.0209438	0.0190803	0.017275	0.0159357	0.0184522	0.014623	0.0216269	0.0174114	0.0166329	0.0164489	0.0243725	0.0178638	0.0185791	0.015191	0.0201468	0.0179708	0.0162166	0.0187924	0.0222452	0.0173651	0.0167317	0.0170486	0.0151558	0.0161684	0.0193262	0.0160981	0.0167151	0.0150492	0.0173481
		242.387	464.217		0.0236697	0.012259	0.0111909	0.00901502	0.00501704	0.00928608	0.0163455	0.00842697	0.00926338	0.00821385	0.0101026	0.00905004	0.00689337	0.0134781	0.00914784	0.0107573	0.012249	0.00739704	0.00949777	0.0112787	0.00962444	0.0149734	0.0108674	0.0065381	0.0118452	0.00221637	0.00905048	0.00828097	0.00545403	0.0185738	0.00576531	0.00957413
		30.1118	337.273		0.0539661	0.154202	0.287827	0.120751	0.255514	0.156464	0.129231	0.173796	0.110968	0.162206	0.0754036	0.229307	0.28843	0.147906	0.124808	0.164719	0.0611011	0.143247	0.174511	0.220113	0.183919	0.0772168	0.176798	0.0919555	0.143674	0.164614	0.0917597	0.0787398	0.112827	0.201497	0.102847	0.134988
		140.825	235.118		0.0399218	0.0238987	0.0406536	0.0750353	0.0311386	0.0601424	0.056323	0.0281415	0.0284042	0.0512302	0.0402556	0.0422388	0.0406317	0.0439582	0.044954	0.0431285	0.0325039	0.0340609	0.0337561	0.0497736	0.054021	0.0421949	0.0249189	0.0386294	0.0324855	0.0343553	0.0125736	0.0825379	0.024714	0.0399054	0.0442761	0.0387138
		308.55	547.174		0.00399043	0.00200446	0.00297051	0.00332338	0.00346893	0.00298575	0.00185637	0.00361186	0.00358397	0.00369751	0.00354768	0.00191098	0.00147205	0.00392356	0.00289245	0.00301599	0.00244116	0.00332877	0.00270725	0.00304402	0.00284149	0.00253598	0.00265132	0.00237723	0.00238038	0.00268177	0.00332552	0.00194011	0.00295392	0.00292464	0.00330511	0.00276258
		349.96	116.082		1.18566	0.563619	1.24077	1.3202	1.38228	1.15867	0.946819	1.11839	1.09661	1.00329	1.18339	0.912184	0.696769	1.18918	1.25986	1.08385	1.08896	1.16722	1.13545	1.08697	1.20635	1.30264	1.16352	1.1692	1.03913	1.10133	1.1045	1.28529	1.15889	1.03383	1.10264	1.14306
		349.971	99.0554		0.446378	0.308327	0.438133	0.488334	0.46386	0.432046	0.364135	0.388946	0.296462	0.375247	0.388434	0.271873	0.382532	0.412868	0.391712	0.389952	0.384215	0.414873	0.414781	0.376162	0.41625	0.479122	0.413467	0.409809	0.349326	0.369796	0.403231	0.432558	0.395199	0.355514	0.401658	0.401064
		500.631	304.161		0.040544	0.0346724	0.0376093	0.0434389	0.0343666	0.0134723	0.0130549	0.0214769	0.00456898	0.0365512	0.0314026	0.00904049	0.0593361	0.0604221	0.0255253	0.0310321	0.0421227	0.0134978	0.0739173	0.0278313	0.0338109	0.0256422	0.00984567	0.0186555	0.0165519	0.0218932	0.0206139	0.00885493	0.0246247	0.0352668	0.0304264	0.0269037
		244.313	134.027		0.0134519	0.00873626	0.0278762	0.131943	0.0150366	0.0135436	0.27521	0.169136	0.0797642	0.121646	0.0390869	0.0031089	0.0213385	0.0936373	0.142662	0.0770785	0.21622	0.194996	0.156566	0.155676	0.0807329	0.0213298	0.00414319	3.87768e-05	0.0172597	0.00446137	0.0759906	0.0101686	0.0604182	0.361585	0.0249612	0.0923031
		326.631	154.026		0.0354677	0.035852	0.0107679	0.0362266	0.0293875	0.0352488	0.0421474	0.0288578	0.0227599	0.0268893	0.0149608	0.0351082	0.0295605	0.0351152	0.0189556	0.0291537	0.0180748	0.0313481	0.0130568	0.0211128	0.0222666	0.0185876	0.015248	0.01507	0.0242884	0.0232619	0.0169962	0.00761133	0.026371	0.0112128	0.054009	0.0212344
		219.985	283.107		0.00743651	0.00239915	0.00314609	0.00110247	0.00111158	4.16412e-05	0.00387066	0.0020757	0.00482858	0.00317484	0.00298795	0.00302385	0.00228666	0.00186442	0.00331707	0.00284448	0.00274254	0.00117082	0.000992774	0.00283325	0.00157436	0.00261181	0.00135929	3.87768e-05	0.0124747	0.000817356	0.000989306	0.00311506	0.00159947	0.00161201	0.000966414	0.00232653
		230.446	462.202		0.0102987	0.0108564	0.00977653	0.00279758	0.00279629	0.00480362	0.0142386	0.0152959	0.00579156	0.00375897	0.00510635	0.0094735	0.00450127	0.00767452	0.00844833	0.00770788	0.00483776	0.00527121	0.00265651	0.00402597	0.00482296	0.00780733	0.00505887	0.00522186	0.0352323	0.00284102	0.00623311	0.0164397	0.0040771	0.00450845	0.00467531	0.00758063
		283.739	296.148		0.0145802	0.0147714	0.0431861	0.00613246	0.0057947	0.0144554	0.006791	0.0269168	0.0215585	0.0061207	0.00794467	0.0083545	0.0120745	0.0134768	0.010907	0.0142043	0.012846	0.00362934	0.00680728	0.00611447	0.00334112	0.00459884	0.00597117	0.0142101	0.00328713	0.00920248	0.00547754	0.0130378	0.00628786	0.012398	0.00351475	0.0073816
		268.533	643.284		0.00377993	0.00357257	0.00354851	0.00657539	0.00270131	0.00455942	0.00466633	0.00480144	0.00412447	0.00741818	0.00320592	0.00536733	0.0030576	0.00803131	0.00413459	0.00463629	0.00282597	0.00367506	0.00372472	0.00373556	0.00408352	0.00398121	0.00282212	0.00481199	0.00457802	0.00237813	0.00266155	0.00509625	0.00506739	0.00501591	0.00380319	0.00388404
		274.413	412.283		0.0368248	0.12066	0.00667491	0.00746229	0.00224332	0.00456761	0.0156975	0.0304097	0.00387962	0.00357771	0.00676877	0.0125	0.0105928	0.0518881	0.00434922	0.0212064	0.0124815	0.00405151	0.00169484	0.0572769	0.0159844	0.00553342	0.0261795	3.87768e-05	0.0292859	0.00332254	0.0145237	0.00934699	0.00418445	0.0019505	0.0180939	0.0135966
		416.515	347.084		0.0199584	0.014028	0.0170633	0.0114341	0.017482	0.0114863	0.0228482	0.0184431	0.0184673	0.0344787	0.0129578	0.0154167	0.019646	0.0310596	0.0115802	0.0184233	0.0235407	0.0135181	0.026697	0.0134397	0.0155188	0.00970865	0.0131572	0.0117523	0.0261056	0.00848719	0.0132655	0.00980657	0.022014	0.0223458	0.0145386	0.0162597
		195.404	237.075		0.000692121	0.00274221	0.00449454	4.03431e-05	0.00412845	0.00449616	0.000977372	0.00395976	0.0262087	0.00276033	0.0583002	0.00638541	0.00382364	0.00655208	0.00330891	0.00859135	0.00332864	0.000461912	0.00301921	0.00554869	0.02106	0.00329361	0.00141103	3.87768e-05	0.00183715	0.000537068	0.0240697	0.0180752	0.0344282	0.00932245	0.0210688	0.00983336
		348.141	117.066		1.32556	0.207557	0.240343	0.370463	0.276113	0.377743	0.683171	0.551721	0.223955	0.618772	0.639202	0.310073	0.31443	0.574159	0.728923	0.496146	1.05663	0.541185	0.789283	0.296665	0.395793	0.343227	0.343959	0.059231	0.618357	0.348278	0.0875022	0.48097	1.01016	0.560817	0.38234	0.487627
		69.6462	329.142		3.69524e-05	3.88435e-05	0.000866663	4.03431e-05	3.92488e-05	4.16412e-05	0.0114602	3.92012e-05	4.1721e-05	3.88719e-05	3.80149e-05	0.000712114	0.103559	0.000919787	0.0699425	0.012521	0.2418	3.87584e-05	0.00139657	0.00381986	0.00062542	3.83816e-05	0.0142772	0.00492667	3.61024e-05	0.0103456	0.0446333	3.73564e-05	3.62822e-05	3.46669e-05	3.84435e-05	0.0214723
		218.982	859.53		0.0219779	0.0226056	0.00846969	0.00833785	0.0140163	0.0189813	0.0154849	0.0085688	0.00722728	0.0161392	0.0222163	0.0141752	0.0139445	0.0262912	0.00613192	0.0149712	0.0110596	0.0180612	0.0136017	0.0119543	0.0101763	0.0203952	0.0217742	0.028914	0.0241403	0.0183885	0.0148725	0.015469	0.0191359	0.012443	0.0170552	0.0171627
		211.649	328.247		0.0565737	0.0527801	0.0575159	0.0559738	0.0497189	0.0264083	0.0680307	0.0975825	0.0568103	0.0931971	0.0625396	0.0730105	0.115369	0.0618744	0.0772511	0.0669757	0.0447644	0.0640896	0.0655563	0.0351025	0.0665205	0.044064	0.050234	0.0145889	0.0605345	0.0301294	0.0127168	0.115256	0.0425308	0.0671302	0.0329047	0.0497415
		301.299	302.195		0.00280949	0.00116273	0.01346	0.000437575	0.00231701	0.00315975	0.00307858	0.00245034	0.00067423	0.00118738	0.000772733	0.00425439	0.00595059	0.00474865	0.00129193	0.00318369	0.00390203	0.0061466	0.00194454	0.00074666	0.00414896	0.00163731	0.00197599	0.000217409	0.00241561	0.0043097	0.00642707	0.00552341	0.00176116	0.00281324	0.0015075	0.00303181
		200.244	392.278		0.00845107	0.0160905	0.00974964	0.0138109	0.00841255	0.00368648	0.00640792	0.0150652	0.0031423	0.0143817	0.00268349	0.00737513	0.020744	4.91036e-05	0.00262602	0.00884507	0.00754963	0.0162544	0.0106767	0.00524411	0.00285592	0.0107428	0.00466266	3.87768e-05	0.0113213	0.0010324	0.00308741	0.0126449	0.00643743	0.0115197	0.00158572	0.0070436
		529.848	189.159		0.912962	1.43929	0.94435	1.78325	0.501275	0.556074	0.803458	1.41085	0.605335	1.06503	1.47724	0.665379	1.52988	1.18041	0.91817	1.05286	0.916374	1.49421	1.36975	1.01599	1.09073	0.769263	0.63686	0.482783	1.10392	0.919221	0.421649	0.833495	1.28128	0.825533	1.01498	0.94507
		104.568	421.33		0.00416655	0.0104177	0.00748509	0.0016934	0.00281811	0.0131933	0.0126159	0.00469921	0.00658806	0.00905494	0.00521293	0.00967509	0.00604783	0.003414	0.00408855	0.00674471	0.0114777	0.0052503	0.0135415	0.00508183	0.0115679	0.00592314	0.00579054	0.00850548	0.0180224	0.00556689	0.00743119	0.0050574	0.0043105	0.00794752	0.00479361	0.00801786
		191.114	448.34		0.0156451	0.0214662	0.0255615	0.009759	0.0179521	0.0328265	0.0191599	0.0327098	0.00963336	0.0229195	0.0219032	0.0239361	0.0287689	0.0124433	0.0393568	0.0222694	0.0203804	0.0284256	0.0168982	0.0283774	0.0120465	0.018626	0.0186268	0.00818425	0.0191117	0.0150839	0.0301354	0.0213866	0.0262456	0.0288741	0.0110224	0.0202283
		219.872	339.288		0.0113297	0.0209658	0.0188105	0.0234308	0.0323066	0.0516941	0.0317354	0.0392994	0.0131353	0.0244601	0.0261241	0.0238306	0.0153551	0.0280224	0.0210113	0.0254341	0.0365724	0.0406999	0.0251108	0.0337556	0.0192374	0.0208249	0.0236775	0.0252479	0.0174721	0.0285386	0.0430264	0.0124113	0.026606	0.0278466	0.0238484	0.0269917
		439.012	293.097		9.62419	13.6861	10.0473	10.5112	12.1427	13.8762	17.2646	13.9263	11.4193	13.1181	11.4125	9.06056	10.5948	15.4158	10.1951	12.153	12.0651	10.5528	9.75244	13.6424	11.4415	12.0577	6.4334	11.0478	9.6704	11.2353	8.61889	10.2675	10.9718	10.222	12.3634	10.6895
		439.635	271.077		0.0520462	0.0768631	0.0643813	0.0488153	0.0612017	0.0640683	0.0653869	0.0323447	0.0585443	0.0725895	0.0497938	0.0456407	0.0602206	0.0743533	0.0449725	0.0580815	0.0608659	0.062701	0.0489793	0.0770203	0.0541054	0.0577434	0.0502451	0.0532687	0.0427608	0.0477982	0.0427435	0.0569363	0.0568259	0.0613982	0.0616852	0.0556718
		383.216	160.108		0.0183856	0.0195244	0.0172511	0.020158	0.0187702	0.0229044	0.0537661	0.0146979	0.0467224	0.0169586	0.0207	0.0198393	0.0275563	0.0284816	0.0346668	0.0253589	0.023955	0.0181946	0.0352539	0.021056	0.0205087	0.021301	0.0144834	0.0208132	0.0190633	0.0181508	0.0509653	0.0131743	0.0156979	0.0244052	0.019965	0.0224658
		310.636	171.076		0.0180506	0.0609006	0.0343482	0.0462042	0.0230037	0.0663515	0.01453	0.0493592	0.0190676	0.0493477	0.0349478	0.0558337	0.101847	0.0612218	0.0541284	0.0459428	0.0507555	0.0251738	0.027153	0.0280052	0.0411777	0.0180556	0.0262087	0.0696057	0.0967941	0.0330299	0.0302857	0.0633192	0.033562	0.0392933	0.0402356	0.0415103
		516.675	188.139		0.461028	0.111839	0.100711	0.228862	0.128814	0.162303	0.239313	0.296406	0.334381	0.558729	0.446409	0.376016	0.197092	0.697094	0.544002	0.325533	0.815879	0.229711	0.540903	0.167015	0.278976	0.127158	0.132679	0.238691	0.702433	0.163008	0.222209	0.252119	0.534282	0.425919	0.139432	0.331361
		280.152	402.232		0.004184	0.00795981	0.00587913	0.00323414	0.0037256	0.00381707	0.0034084	0.00198663	0.00163711	0.00624721	0.00613062	0.00219136	0.00559957	0.00768319	0.00304924	0.00444887	0.00618446	0.00373029	0.00552687	0.00765956	0.00528069	0.00577604	0.00784978	0.00743615	0.00103298	0.00318874	0.00644119	0.00285438	0.0114558	0.00419886	0.00748684	0.00574017
		510.217	174.123		0.34118	0.0923136	0.096647	0.175655	0.135009	0.148387	0.179044	0.174771	0.225326	0.29305	0.335473	0.15489	0.196032	0.36862	0.407784	0.221612	0.514795	0.141074	0.365762	0.140388	0.183086	0.0952432	0.0746258	0.191469	0.481658	0.0963462	0.182075	0.151401	0.393104	0.198848	0.11191	0.221452
		149.222	852.68		0.0854513	0.102829	0.110749	0.0632124	0.0798725	0.0789642	0.0918427	0.102438	0.0933744	0.0968339	0.102937	0.0877799	0.0779611	0.122902	0.123458	0.094707	0.0920396	0.106203	0.0974879	0.114495	0.0911088	0.10137	0.0716068	0.135493	0.087387	0.0863794	0.0732633	0.13773	0.0954762	0.0561808	0.0796546	0.0950584
		230.548	581.238		0.00783792	0.00529421	0.00705964	0.000963375	0.00140349	0.000815259	0.00847692	0.0080099	0.00510081	0.00178692	0.00291424	0.0055579	0.00253894	0.00296096	0.00593573	0.00444375	0.00304424	0.00360769	0.00128354	0.00319716	0.00266846	0.00396949	0.00322279	0.00419791	0.0175994	0.00146719	0.00301115	0.0150743	0.00202424	0.00452516	0.00219437	0.00473914
		450.664	232.14		0.00472928	0.00471729	0.0135972	0.00280941	0.00477601	0.0223913	0.0120672	0.00971041	0.00443427	0.00864997	0.0102165	0.00753934	0.00917037	0.00202151	0.00808928	0.00832795	0.00710995	0.00432593	0.00550266	0.0250959	0.0192678	0.0137581	0.014929	0.0117257	0.00126343	0.021569	0.00238233	0.00278659	0.0138604	0.00819606	0.019673	0.0114297
		31.8951	376.259		0.643706	0.997091	0.900525	1.00712	0.818019	1.36343	0.872522	1.3713	0.681122	0.657805	1.06016	0.710444	0.777603	1.15865	1.20139	0.948059	3.21396	0.901942	0.833988	0.29296	0.753995	0.763087	0.812175	1.0032	1.447	0.782774	0.645009	1.54955	1.9169	0.728083	0.767793	1.09416
		33.6475	581.239		0.144648	0.124727	0.241574	0.0728817	0.0823469	0.131418	0.203605	0.167098	0.0983581	0.0853186	0.136876	0.162716	0.095112	0.0779919	0.213121	0.135853	0.0984428	0.118616	0.123372	0.0896657	0.114594	0.179196	0.0749223	0.0956281	0.781166	0.0597285	0.0900597	0.375948	0.0844901	0.102315	0.0812318	0.164625
		188.509	343.294		0.00947673	0.00401752	0.00879579	0.0106512	0.00391879	0.00820782	0.00376839	0.0043229	0.0075574	0.00516418	0.00582571	0.00719099	0.00618563	0.0108238	0.00694155	0.00685655	0.0200136	0.00526247	0.01085	0.0145851	0.00687458	0.00547726	0.00397736	0.0101945	0.012647	0.00657819	0.00329884	0.00556692	0.00723386	0.00472097	0.010713	0.00853291
		103.013	391.356		0.00806411	0.0425474	0.0364053	0.00635903	0.0147921	0.0455535	0.0548649	0.0176688	0.0472346	0.0167408	0.0101266	0.0338413	0.0180379	0.0114137	0.01117	0.024988	0.0623707	0.0163743	0.0273202	0.0182576	0.0495259	0.0253212	0.0234382	0.0200278	0.0428654	0.0184	0.0898666	0.0311397	0.0135659	0.0372841	0.0117045	0.0324975
		224.453	288.216		1.73194	3.77951	1.42367	8.35695	0.860797	0.394576	2.37534	1.28068	0.519801	1.07922	0.546919	0.992735	5.93252	0.519422	0.715402	2.03397	9.96421	1.90582	1.51228	0.64432	0.690794	1.07065	0.642966	0.0872386	0.669382	0.327262	3.57822	1.16983	0.522252	1.82814	1.84161	1.76366
		278.924	358.206		0.00466812	0.00995055	0.00577657	0.00600804	0.00597126	0.0047676	0.00565485	0.00239436	0.00268234	0.00625004	0.00574505	0.00341171	0.00653839	0.00843054	0.00317262	0.00542814	0.0057033	0.00397838	0.00608961	0.00908223	0.00713756	0.0067734	0.00822357	0.00875332	0.00281487	0.00507664	0.00677638	0.00312946	0.012036	0.00540977	0.00986567	0.00672335
		171.44	464.282		0.0120788	0.0103269	0.00318096	0.00453736	0.00191461	0.000681455	0.0278248	0.0325207	4.1721e-05	3.88719e-05	3.80149e-05	0.00309029	0.0114025	0.104652	0.00180856	0.0142758	0.00362949	0.000427129	0.00140737	0.0265455	0.0186309	0.0036448	0.0244159	0.00248383	0.00586484	0.0013844	0.0250038	0.0107504	0.00109292	0.00259453	0.0463581	0.0116156
		231.23	339.267		0.0190906	0.0360975	0.00583764	0.0186593	0.00314327	0.00596589	0.0254357	0.0324736	0.00398198	0.00884526	0.00250642	0.00915178	0.0201779	0.0552185	0.0060596	0.016843	0.00354109	0.00368504	0.00253799	0.0426313	0.0119774	0.00740031	0.0182915	0.00333998	0.0107101	0.00837112	0.0114884	0.00611842	0.00520287	0.00421954	0.0289542	0.0112313
		231.204	432.309		0.120188	0.204033	0.0339229	0.117836	0.0215511	0.0373377	0.151162	0.208071	0.0254975	0.0505769	0.016841	0.0579223	0.11463	0.323068	0.0386035	0.101416	0.0238628	0.0233787	0.0192023	0.243794	0.0762775	0.0433583	0.105198	0.0251637	0.065741	0.0520182	0.0644632	0.0421975	0.0350747	0.0302102	0.176768	0.0684472
		280.944	446.258		0.00192339	0.00455983	0.00548223	0.00211116	0.0034601	0.00392255	0.00353082	0.000870347	0.00315617	0.00303849	0.00261557	0.00202797	0.00509744	0.00456106	0.00304386	0.0032934	0.00427157	0.00345862	0.00441105	0.00520799	0.00656037	0.00374848	0.00608392	0.00774129	0.00165698	0.00265754	0.0056648	0.00159836	0.00680974	0.00254752	0.00633467	0.00458353
		476.269	143.081		0.0561128	0.0575054	0.0739071	0.0547191	0.0730151	0.0391461	0.0671954	0.0599271	0.0434641	0.0510569	0.0581631	0.0460135	0.0610217	0.079809	0.063349	0.0589604	0.0695257	0.0561234	0.0513651	0.0593025	0.0610327	0.0607192	0.0388411	0.0604989	0.0575221	0.0521324	0.038814	0.0508959	0.0563629	0.0619866	0.0616298	0.0557835
		397.776	203.114		0.116061	0.0865971	0.0925795	0.159953	0.131141	0.162204	0.171746	0.146	0.136779	0.102226	0.141386	0.124626	0.100458	0.170239	0.158746	0.133383	0.125179	0.190355	0.113564	0.121902	0.14061	0.151226	0.0880768	0.126402	0.130991	0.127853	0.104049	0.130206	0.108541	0.0818017	0.124898	0.124377
		268.284	129.102		0.0978181	0.105815	0.0748211	0.259299	0.0833975	0.108901	0.108169	0.116195	0.132723	0.0643971	0.106958	0.0686074	0.0794315	0.0690295	0.126376	0.106796	0.100979	0.202243	0.0882545	0.0782254	0.0924327	0.0945766	0.0778566	0.134924	0.0901272	0.131464	0.0741468	0.0811753	0.0930011	0.0761086	0.096251	0.100784
		125.366	696.435		0.0073486	0.0173945	0.00659307	0.0039695	0.00697015	0.00261073	0.00636362	0.00246976	0.00523304	0.0119576	0.00481732	0.00469369	0.00990779	0.00789521	0.00195685	0.00667876	0.00728239	0.00650014	0.0103707	0.0113108	0.0162137	0.00840168	0.00857801	0.0271571	0.00727268	0.00492742	0.00738794	0.00342176	0.00217222	0.00553245	0.0146203	0.00940996
		387.962	359.09		0.101309	0.0831751	0.0949777	0.0914224	0.112559	0.114972	0.113215	0.104324	0.12355	0.0994597	0.0979202	0.0944735	0.0926227	0.12342	0.094489	0.102793	0.111415	0.0874037	0.0959947	0.0782863	0.0865576	0.0966761	0.0832197	0.0679736	0.0650381	0.0903281	0.0756133	0.0762453	0.104558	0.100476	0.0993216	0.0879405
		468.663	114.055		0.271339	0.156009	0.164606	0.191191	0.159727	0.148938	0.15709	0.184162	0.139252	0.182846	0.174899	0.152889	0.15541	0.208799	0.160803	0.173864	0.137211	0.149846	0.311112	0.160681	0.170457	0.133133	0.174338	0.16477	0.142615	0.122525	0.161943	0.148298	0.161668	0.14148	0.178613	0.163913
		84.828	161.092		0.0279868	0.0234628	0.0117526	0.024658	0.0273401	0.0265948	0.0312231	0.0217609	0.0323534	0.0322286	0.0271552	0.030418	0.02106	0.0339619	0.0283439	0.0266867	0.0403332	0.0206967	0.0243631	0.0179961	0.0247005	0.02315	0.0139162	0.0154351	0.0267718	0.0184138	0.0155489	0.0132382	0.0278547	0.0282048	0.0207595	0.0220922
		279.083	192.065		0.0322059	0.0985459	0.0624571	0.0587467	0.044793	0.0565383	0.0534438	0.0458352	0.0518467	0.0735324	0.0727361	0.051914	0.0612162	0.0456883	0.047718	0.0571478	0.0682683	0.0416765	0.0466401	0.0642097	0.0606641	0.0416879	0.0268363	0.0573924	0.0693259	0.0581624	0.0421692	0.0514573	0.0508983	0.0639767	0.0307289	0.0516063
		538.569	161.128		0.809251	3.29367	0.33901	4.29909	0.460426	0.555193	1.06003	0.922243	0.592562	0.321319	0.80544	0.41558	0.719589	0.804628	1.10582	1.10026	0.874413	4.75029	0.464793	0.293206	0.801783	0.61057	0.341073	2.43895	0.598181	2.15668	0.335492	0.37683	0.508928	0.363288	0.908617	1.05487
		329.248	171.087		0.0249814	0.0218958	0.0211685	0.0358131	0.0232991	0.0373232	0.0280014	0.0346815	0.036187	0.0216997	0.0322455	0.0257181	0.0136894	0.0313027	0.0351655	0.0282115	0.0238994	0.0328493	0.023432	0.0204421	0.0248885	0.0320225	0.0192642	0.0287274	0.0291885	0.0323722	0.02203	0.0339553	0.0289254	0.0159042	0.0272813	0.0263455
		32.8038	335.293		0.0319887	0.0141002	0.023293	0.0247263	0.0187709	0.0263537	0.0335244	0.0101565	0.0257815	0.0183174	0.0130654	0.0116643	0.0339075	0.0185222	0.0228932	0.0218043	0.0866373	0.0121481	0.021064	0.0168905	0.00753011	0.0299574	0.0192948	0.0173352	0.0434038	0.0315481	0.0120892	0.0118359	0.0264447	0.0112645	0.0234555	0.0247266
		300.317	133.032		0.264813	0.327133	0.207303	0.194629	0.260323	0.237671	0.213114	0.275976	0.201412	0.313568	0.197193	0.242329	0.225205	0.375911	0.239967	0.25177	0.336089	0.205052	0.300746	0.25703	0.293835	0.223473	0.200206	0.196219	0.278662	0.2589	0.182262	0.21833	0.320678	0.330271	0.250609	0.256824
		432.689	216.097		0.100302	0.0863868	0.134424	0.0713404	0.0899967	0.0309541	0.0245609	0.0251333	0.0130357	0.122527	0.0469513	0.0272799	0.0975192	0.0961603	0.0344245	0.0667331	0.0645045	0.0431612	0.104195	0.0685715	0.0552322	0.0500511	0.0968029	0.0609001	0.0490845	0.0364646	0.0661157	0.0281217	0.0388527	0.106403	0.0615156	0.0619984
		231.196	414.299		0.350755	0.59758	0.101925	0.334682	0.062733	0.107549	0.438426	0.588969	0.0740769	0.156273	0.0464625	0.171954	0.332918	0.93629	0.106871	0.293831	0.0702329	0.0650653	0.0527543	0.745627	0.221176	0.127031	0.311579	0.0738975	0.194968	0.146964	0.196918	0.11946	0.0944713	0.0884592	0.511642	0.20135
		27.4404	133.052		0.0147906	0.0393711	0.0125724	0.0178386	0.0144827	0.0127637	0.0137518	0.023334	0.0169914	0.0129465	0.0488793	0.0165993	0.0126127	0.0517979	0.0241568	0.0221926	0.0119541	0.00844078	0.0116647	0.0261546	0.0163994	0.0108717	0.00963801	0.0199741	0.00751952	0.0181058	0.00705802	0.0128121	0.0124387	0.00965406	0.0152155	0.0131934
		260.546	665.242		0.0149536	0.0105945	0.0150285	0.00430293	0.00330556	0.00590399	0.015969	0.0112886	0.0062219	0.00616458	0.0060626	0.0121868	0.00428185	0.00561421	0.00909388	0.0087315	0.0109591	0.00524269	0.00627895	0.00939852	0.00672333	0.00706486	0.00501767	0.00402702	0.0375076	0.00146493	0.00446414	0.0145724	0.0047402	0.0142485	0.00303418	0.00898293
		61.699	535.035		0.12929	0.00161271	0.00265511	0.0324183	0.023998	0.00576887	0.00147817	3.92012e-05	0.014104	0.0493315	3.80149e-05	0.0400843	0.0340982	0.0268394	0.0160394	0.0251863	0.0241446	0.00669519	0.0490925	0.0520973	0.00684509	0.0145574	0.0105467	3.87768e-05	0.037949	0.00293482	0.0204466	0.0122593	3.62822e-05	0.000950307	0.00490397	0.0162332
		104.489	377.34		0.00290087	0.00525762	0.00402678	0.000420799	0.0032485	0.0056565	0.00550929	0.00254017	0.004731	0.00260404	0.00137669	0.00270199	0.00418502	0.000383766	0.00218162	0.00318164	0.00831888	0.00294177	0.00607992	0.00341851	0.00627732	0.00364186	0.00374661	0.00104141	0.00698893	0.00168772	0.0132126	0.00227711	0.00357746	0.00294683	0.002035	0.00454613
		73.1558	371.226		0.0120079	0.0220688	0.00537686	0.0074888	0.00993625	0.00601128	0.0104291	0.00249759	0.0104424	0.00543899	0.0141735	0.0075634	0.0153163	0.0134494	0.00490016	0.00980672	0.0105241	0.0136602	0.00279147	0.0199192	0.0148852	0.0103407	0.0178523	0.394854	0.00852365	0.00621397	0.0145699	0.00457114	0.0210841	0.0115054	0.020421	0.0381144
		209.298	466.327		0.0438076	0.0435232	0.0622573	0.0833516	0.0575978	0.0817069	0.0759291	0.100192	0.0680601	0.0999044	0.0719852	0.0624649	0.0799306	0.0891685	0.0550205	0.07166	0.00401218	0.117275	0.0584839	0.0647673	0.0461636	0.0724912	0.0566332	0.058674	0.0486167	0.056586	0.049508	0.0762772	0.0586151	0.0526491	0.0623098	0.0588708
		269.201	382.294		0.00708081	0.0103583	0.00499688	0.00706731	0.00393815	0.00509467	0.00515403	0.00512158	0.00242851	0.00761796	0.00640218	0.00279187	0.00889434	0.00270029	0.00444428	0.00560608	0.00699448	0.0057887	0.00319537	0.00814006	0.00928164	0.00691435	0.00339697	0.0066262	0.00433456	0.00479638	0.00497108	0.00299345	0.00181989	0.00654099	0.0138264	0.0059747
		391.402	345.074		0.00993848	0.0102762	0.00943522	0.0130744	0.0107751	0.0079205	0.00914036	0.0112713	0.00935693	0.00746276	0.00794077	0.00685881	0.0109307	0.0131736	0.0111334	0.00991256	0.0101874	0.00513255	0.00990643	0.00894144	0.0099413	0.0103337	0.00790767	0.00846468	0.00757134	0.00786228	0.00754217	0.00690475	0.00898646	0.0101662	0.00894079	0.00858594
		173.199	798.561		0.0867569	0.0402235	0.0465279	0.0343605	0.0248431	0.0662442	0.0384502	0.0481122	0.0163134	0.0571835	0.0351021	0.0212271	0.0260091	0.0212382	0.0201059	0.0388465	0.0225008	0.046431	0.046111	0.0278608	0.0353255	0.0516313	0.0313298	0.0303264	0.0503485	0.0292805	0.025288	0.0445571	0.0430037	0.0350351	0.0312485	0.0366852
		467.821	351.096		0.0420422	0.0364615	0.0451436	0.0333977	0.0434292	0.0330142	0.0382886	0.0309524	0.0406982	0.0401048	0.0342059	0.0382125	0.0381179	0.043053	0.0404383	0.038504	0.0407275	0.0424673	0.0400233	0.0424323	0.0398438	0.0343655	0.040474	0.0351374	0.0063485	0.0344497	0.0333172	0.0331562	0.0394269	0.0377168	0.0386085	0.0358997
		193.03	226.081		0.0241658	0.0857438	0.12338	0.0391052	0.0212248	0.0407806	0.0728299	0.038933	0.0459269	0.039651	0.0322619	0.0365093	0.0200348	0.0495302	0.0776702	0.0498498	0.0373066	0.0854275	0.0602708	0.0637762	0.0353539	0.0507159	0.0263327	0.0134487	0.068093	0.0121045	0.0327975	0.0431066	0.0217887	0.0278141	0.0232661	0.0401069
		171.514	826.595		0.0184727	0.01788	0.0146536	0.0102196	0.014863	0.0170992	0.0157705	0.0173113	0.00785355	0.0208596	0.0127767	0.00986665	0.0165491	0.0218964	0.0131557	0.0152818	0.0110128	0.0198108	0.0228401	0.0132147	0.019324	0.0132414	0.0109205	0.0173053	0.0191777	0.0138405	0.0116262	0.0264433	0.0140351	0.0116902	0.0188986	0.0162254
		481.356	303.165		0.00330883	3.88435e-05	0.000249943	0.000815496	3.92488e-05	0.000687388	0.00129007	0.000606278	0.00110999	0.00410555	0.00375533	0.00153373	0.000379029	0.00402941	0.00377083	0.00171466	0.0112959	0.00135104	0.00446791	0.000464371	0.000999797	0.00110919	0.000424968	0.00182577	0.00572085	0.00131307	0.0013963	0.000593355	0.00657255	0.000779184	3.84435e-05	0.00255685
		212.771	438.296		0.037571	0.0335137	0.042161	0.0487253	0.0394498	0.0623773	0.0707533	0.0530808	0.0788417	0.057096	0.0572741	0.0560844	0.0439182	0.048133	0.0549432	0.0522615	0.0629508	0.0823181	0.0442597	0.060157	0.0423007	0.0444473	0.0375142	0.0404919	0.0461345	0.0424863	0.0421036	0.0660994	0.04849	0.0432389	0.0386327	0.0494417
		250.575	323.195		0.0105771	0.0125948	0.0109822	0.0198717	0.0114332	0.00139999	0.0126505	0.0110375	0.00881346	0.0128664	0.0114874	0.00935975	0.00860459	0.0154371	0.0148441	0.011464	0.0114437	0.00938949	0.0133887	0.0120649	0.0091315	0.0126137	0.0124975	0.0102594	0.0113734	0.00843869	0.010916	0.00981748	0.00933376	0.00972739	0.00786603	0.0105508
		211.954	562.326		0.0246903	0.0341368	0.029023	0.0524968	0.0497821	0.0258565	0.0225446	0.0256973	0.0484166	0.0415122	0.029653	0.0458599	0.03377	0.0440147	0.0362972	0.0362501	0.0207758	0.0381491	0.0385525	0.034904	0.0455026	0.0436919	0.0292894	3.87768e-05	0.0434878	0.0322123	0.0374897	0.0352371	0.0314338	0.0381553	0.0537961	0.0348477
		32.752	109.101		0.0887482	0.0681935	0.0907056	0.104205	0.0839313	0.177408	0.149799	0.114704	0.107319	0.115301	0.105561	0.0825483	0.0905809	0.149602	0.12166	0.110018	0.14681	0.083798	0.102168	0.126627	0.117886	0.106162	0.0813132	0.146114	0.104855	0.133696	0.095077	0.116827	0.101429	0.0689337	0.104549	0.109083
		148.595	848.651		0.189797	0.158257	0.139744	0.121658	0.106142	0.168384	0.136536	0.132329	0.0849936	0.175608	0.143476	0.107262	0.103302	0.138446	0.151122	0.137137	0.119377	0.149673	0.173903	0.1464	0.145022	0.171467	0.129831	0.138391	0.12508	0.120758	0.0801314	0.187972	0.130362	0.0821172	0.137947	0.135895
		218.178	603.534		0.233067	0.405421	0.257784	0.200998	0.37905	0.315475	0.373436	0.245727	0.285948	0.185401	0.330172	0.271548	0.43733	0.767009	0.260705	0.329938	0.249737	0.535772	0.279771	0.323037	0.248991	0.334425	0.340654	0.524137	0.566273	0.588791	0.369227	0.439346	0.281963	0.188933	0.387376	0.377229
		59.954	239.148		0.0746806	0.126257	0.0855251	0.0789504	0.0579054	0.135423	0.0953061	0.0310259	0.0813617	0.173231	0.0757999	0.0956693	0.0618614	0.0934057	0.105393	0.091453	0.223822	0.0529504	0.100897	0.112177	0.139382	0.111871	0.142255	0.284187	0.0698473	0.0936376	0.0690716	0.0570956	0.063544	0.0951935	0.101312	0.114483
		387.972	337.108		0.0162566	0.0174878	0.0117759	0.01322	0.0190027	0.0181427	0.0166968	0.0144942	0.0177198	0.0159051	0.0171681	0.0143467	0.0137987	0.0234293	0.0135644	0.0162006	0.0154362	0.0107719	0.0119534	0.0145248	0.014754	0.0156135	0.0119906	0.0119623	0.0113041	0.0134219	0.0123183	0.0110794	0.0162808	0.0152579	0.0148939	0.0134375
		219.446	482.358		0.47526	0.808589	1.11308	1.01465	0.894563	1.12525	1.43137	1.1693	0.674573	0.905209	1.41705	0.670595	0.909562	0.860348	0.849455	0.95459	1.02314	1.06094	0.935835	1.13449	0.94031	0.0347849	0.542289	1.16044	1.20678	1.26347	1.13504	1.02173	0.784177	0.991211	1.01922	0.950257
		33.3988	254.247		0.0307045	0.0706388	0.0167398	0.0467349	0.0160791	0.0228507	0.0201143	0.0576382	0.0186243	0.0170713	0.0187011	0.0164461	0.0429758	0.0334052	0.0145698	0.0295529	0.0412933	0.0846271	0.0204234	0.0366149	0.0164	0.0193295	0.0329477	0.0279647	0.023868	0.0277239	0.0482069	0.0600252	0.0584738	0.0513426	0.071859	0.0414067
		223.676	386.289		0.080616	0.0718043	0.0529795	0.0329737	0.0300173	0.0282775	0.0406723	0.0883278	0.0370153	0.0471601	0.0187999	0.0552827	0.0546566	0.0250653	0.0249802	0.0459086	0.0508307	0.0837259	0.0647175	0.0386861	0.0344196	0.0399349	0.0407483	0.00516628	0.0576201	0.0165414	0.0325342	0.0948792	0.0331994	0.0427689	0.015072	0.0433896
		111.017	131.118		0.0558336	0.0600287	0.0462716	0.0418618	0.06791	0.0416276	0.0465909	0.0398852	0.0524473	0.0560084	0.0347239	0.0388471	0.0428544	0.063478	0.0559114	0.0496187	0.0453326	0.0386544	0.063843	0.0460546	0.0429766	0.0569204	0.0658538	0.0413181	0.0418608	0.0521824	0.0328536	0.0473641	0.0592905	0.063434	0.0641765	0.0508077
		474.514	200.128		0.0288498	0.0300657	0.0264136	0.0275259	0.0321724	0.0368298	0.0336713	0.0330161	0.0265471	0.0237795	0.0330937	0.0254868	0.0207585	0.0437943	0.0353761	0.030492	0.0202894	0.0311147	0.0473898	0.0301811	0.0359582	0.0388351	0.0247776	0.0325205	0.0476628	0.0216275	0.0246436	0.0588652	0.0308756	0.09242	0.0542274	0.0394259
		165.39	692.557		0.0117251	0.0274545	0.0196296	0.0168884	0.0115076	0.00527921	0.0144499	0.0184631	0.0099446	0.0142968	0.0182633	0.0131359	0.019496	0.0154202	0.0253805	0.016089	0.0270935	0.013648	0.0119667	0.0127301	0.0162088	0.0187702	0.0137844	0.0300025	0.0251233	0.0106733	0.0123782	0.0367958	0.0181467	0.0140906	0.0160588	0.0184981
		433.24	269.149		0.0272388	0.0319813	0.0209869	0.0265458	0.02066	0.0411227	0.0340895	0.0357846	0.0194428	0.0309763	0.0243191	0.0308728	0.0425866	0.0396669	0.0113707	0.0291763	0.0301095	0.020699	0.00770723	0.0245588	0.0454745	0.0353626	0.00489819	0.00884127	0.0418396	0.0247248	0.0321607	0.0248724	0.00889193	0.0176191	0.0111532	0.0225942
		435.462	235.092		22.572	8.83934	24.2998	21.0174	10.5888	4.97489	7.20667	4.41025	3.29406	19.2603	9.23566	6.43216	20.6245	12.0821	10.2193	12.3372	8.07769	8.63829	49.6063	7.0104	14.7669	7.31834	15.1959	11.2926	9.37681	6.68663	14.778	6.64766	8.41948	17.5107	9.15517	12.9654
		349.021	200.048		0.00170865	0.00242334	0.00240322	0.0168782	0.00276601	0.00222537	0.0358795	0.0458485	0.00922124	0.0246395	0.00114949	0.00860808	0.00070007	0.0106191	0.024097	0.0126112	0.0501741	0.0248046	0.0269069	0.0190262	0.00959265	0.00208871	0.00760024	0.00162865	0.000306122	0.00060119	0.0136896	0.00133971	0.0104938	0.0460114	0.00141652	0.0143787
		267.9	361.272		0.00932174	0.00702152	0.00699187	0.0063267	0.00698778	0.00985284	0.00754243	0.010385	0.010471	0.0135822	0.00556653	0.00753522	0.00637009	0.0121013	0.00672255	0.00845192	0.00762374	0.00627856	0.00745526	0.00708646	0.00826458	0.00792587	0.00558702	0.0053685	0.00991766	0.00450689	0.00584263	0.00807007	0.00967318	0.00971237	0.0066578	0.00733137
		32.7516	198.185		0.0579576	0.0412752	0.0622287	0.0675757	0.0447162	0.0857863	0.0685616	0.0554145	0.0538857	0.0539464	0.0400358	0.0415488	0.0613693	0.0662897	0.0486772	0.0566179	0.121779	0.0344772	0.056958	0.0776786	0.0380036	0.0450289	0.0330565	0.053563	0.07985	0.0851332	0.041965	0.0618542	0.0610142	0.0357892	0.0477598	0.0582607
		166.034	716.521		0.16022	0.481143	0.350806	0.251977	0.422324	0.338058	0.457041	0.315278	0.252349	0.17129	0.373663	0.370326	0.666665	0.91519	0.486162	0.400833	0.249257	0.464558	0.38764	0.452588	0.386134	0.184868	0.298677	0.765199	0.381402	0.658692	0.493747	0.172682	0.258641	0.298019	0.328763	0.385391
		31.9435	648.626		0.0888797	0.165081	0.289603	0.0476924	0.159814	0.134118	0.186909	0.182636	0.16378	0.122889	0.132029	0.16406	0.141632	0.185059	0.135036	0.153281	0.0939407	0.289161	0.11029	0.12561	0.165719	0.224209	0.219712	0.143346	0.148795	0.187775	0.123013	0.184352	0.0962704	0.169376	0.162641	0.162947
		419.816	339.078		0.0061878	0.00292857	0.000753	0.00260603	0.00176722	0.00316764	0.0052916	0.00468797	0.00321847	0.00504073	0.00339085	0.00384428	0.00486236	0.00564103	0.00438608	0.00385158	0.00735403	0.00295253	0.00559261	0.00181228	0.00348803	0.00255738	0.00272147	0.00225104	0.00914949	0.00129716	0.00499309	0.00224156	0.00395754	0.00312848	0.000768703	0.00361769
		281.93	177.069		0.220859	0.00647226	0.0832106	0.261924	0.073241	0.107685	0.199959	0.0905237	0.086916	0.0998015	0.23535	0.110284	0.136293	0.0778357	0.10954	0.12666	0.0960559	0.124034	0.208331	0.0568736	0.153901	0.151097	0.105751	0.00712589	0.0750927	0.0621317	0.00703687	0.10779	0.0799631	0.0887478	0.136556	0.0973658
		444.286	282.057		0.0796737	0.0223339	0.00861973	0.018405	0.0237708	0.0327587	0.0244293	0.0257892	0.0232509	0.0297634	0.0359467	0.0415089	0.0334444	0.0565513	0.0434249	0.0333114	0.0460017	0.0203486	0.0529473	0.0108041	0.0426011	0.0280819	0.0276218	0.0271038	0.0667277	0.0176056	0.0263222	0.0263405	0.0353987	0.0210438	0.0201439	0.0312728
		102.226	467.372		0.0136011	0.0291648	0.0151483	0.00389764	0.0130297	0.036203	0.0316427	0.01304	0.0181953	0.0174469	0.00944765	0.0106801	0.0145374	0.00857819	0.00893826	0.0162367	0.0257118	0.0178708	0.0195751	0.0110655	0.0218693	0.0177396	0.0141776	0.0190981	0.0365379	0.0100757	0.0258999	0.0102416	0.0164554	0.0266338	0.012568	0.0190347
		147.551	846.632		0.0639783	0.0457042	0.0363251	0.0469456	0.0381405	0.0671301	0.0440311	0.0492295	0.016724	0.0649298	0.0501099	0.044299	0.0366404	0.0629018	0.0477403	0.0476553	0.0431898	0.0522849	0.0703258	0.0483595	0.0406781	0.0672521	0.0490546	0.0445244	0.044881	0.0505046	0.0309898	0.0784688	0.0565285	0.0226712	0.0471377	0.0497901
		226.096	479.228		0.038501	0.0315348	0.0861929	0.0239774	0.0140063	0.0249444	0.0466352	0.044467	0.0178725	0.020175	0.0331615	0.0212744	0.0285157	0.0268957	0.0485937	0.0337832	0.0362469	0.0483297	0.0314588	0.016049	0.0186989	0.0494487	0.00883612	0.0494538	0.466875	0.017235	0.0384371	0.114167	0.0342772	0.0370722	0.0145598	0.0654097
		419.199	158.092		4.33441	4.78274	4.90676	4.81403	4.62499	6.05539	5.60772	5.57746	4.15762	4.13627	5.01941	3.98627	4.21653	6.15338	5.98374	4.95711	4.41375	5.55463	4.14336	4.47328	4.82575	5.15508	3.42311	5.02076	4.62736	4.51345	4.12096	5.14338	4.39078	4.58508	5.28293	4.64491
		339.762	337.142		0.0096447	0.0127997	0.0105183	0.0132653	0.0124888	0.00889635	0.0146789	0.00877523	0.0118344	0.0105099	0.00691349	0.0219271	0.0102368	0.0256284	0.00852774	0.012443	0.00781122	0.00753238	0.0127003	0.01434	0.00974946	0.00986876	0.0104912	0.0112212	0.00935227	0.00840852	0.00902966	0.00743249	0.0115491	0.00968452	0.00597908	0.00967668
		83.9028	476.305		0.0436044	0.081149	0.040057	0.0303654	0.038041	0.0291385	0.0401795	0.0208603	0.0334985	0.0478863	0.0535218	0.0272372	0.0534042	0.055947	0.0302508	0.0416761	0.0513931	0.0439428	0.0523659	0.0759934	0.0593746	0.0568242	0.0581408	1.18996	0.0405189	0.0306412	0.0501516	0.0309108	0.0658785	0.0398003	0.0799499	0.12839
		219.085	301.117		0.0289511	0.00559119	0.00895657	0.00475214	0.00131742	0.00423751	0.0178327	0.0122371	0.00718279	0.00980675	0.0138578	0.0204463	0.00354291	0.0217009	0.0136472	0.011604	0.0195626	0.0112462	0.0151926	0.0120795	0.00872586	0.0073977	0.00177857	3.87768e-05	0.0647238	3.51956e-05	0.00587824	0.0188765	0.00719721	0.0247364	0.0021094	0.0133052
		32.7727	153.091		0.0123782	0.0146907	0.0139777	0.0195098	0.0125015	0.0806452	0.0376425	0.0254386	0.023707	0.0300575	0.0175647	0.01685	0.0118931	0.0362667	0.0291535	0.0254851	0.0236144	0.0111153	0.0194276	0.0227404	0.0314042	0.0287111	0.025802	0.0589747	0.0157597	0.0490595	0.0133363	0.0180215	0.017936	0.0118844	0.0232388	0.0247351
		262.642	584.256		0.0340152	0.0345158	0.0528726	0.0100452	0.0116576	0.0187376	0.0407769	0.029708	0.0246891	0.0164602	0.0221434	0.0378658	0.0147562	0.0174979	0.0303109	0.0264035	0.0266485	0.0197607	0.0169911	0.0183819	0.0171586	0.0247299	0.0131564	0.0110883	0.237914	0.00870162	0.01612	0.0641053	0.0150861	0.0240203	0.00972795	0.0349061
		296.438	87.0556		1.27928	1.34122	1.4033	1.40509	1.351	2.47718	1.43573	1.34983	1.27562	2.07676	2.19764	1.26316	1.28078	1.75448	2.36015	1.61675	2.03248	1.31416	1.32096	2.09482	1.39115	2.31118	1.18513	1.31996	1.20764	1.21763	1.14939	1.30489	1.23263	1.23715	1.34086	1.444
		227.402	510.319		0.00305015	0.00119057	0.00127789	0.0047658	0.00363737	0.00307192	0.00258597	0.00221744	0.000444999	0.00219576	0.00166012	0.00210914	0.00313287	0.00209825	0.00209048	0.00236858	0.00286766	0.00410948	0.00128806	0.00137016	0.00107906	0.00155473	0.00216304	0.00519855	0.00222613	0.00238927	0.00309657	0.00123818	0.00453912	0.00121218	0.00404241	0.00255831
		197.633	394.294		0.0335572	0.0479359	0.040424	0.0411631	0.0208108	0.0219648	0.0371477	0.0391288	0.0176081	0.0390969	0.00930225	0.023418	0.0469074	0.0102109	0.0152148	0.0295927	0.0806773	0.053808	0.0308113	0.0137899	0.0188337	0.034495	0.028817	0.00114351	0.0284929	0.00697235	0.0184702	0.0306985	0.0228642	0.0394585	0.00794272	0.0278183
		185.623	346.131		0.00902493	0.00971674	0.0115571	0.0105787	0.0095624	0.0105391	0.00892819	0.0095064	0.00722231	0.0097464	0.0102909	0.0087415	0.0143433	0.0111911	0.0113066	0.0101504	0.00835785	0.0108429	0.00910082	0.00816273	0.0103219	0.0106443	0.0124074	0.00721248	0.00680634	0.00601572	0.00723365	0.00949541	0.00841296	0.00793098	0.00774904	0.00871297
		195.745	422.325		0.0161929	0.0206472	0.0334163	0.0217434	0.00973774	0.0109185	0.0125105	0.0193775	0.0104766	0.0145102	0.00904329	0.0109768	0.0277842	0.0105252	0.0124924	0.0160235	0.035784	0.0272155	0.0140172	0.00991652	0.0107948	0.0181394	0.00996634	0.0220377	0.0226988	0.0120032	0.0212048	0.0136596	0.00954277	0.01565	0.0100624	0.0168462
		232.964	512.334		0.158984	0.183529	0.183277	0.157157	0.306084	0.256795	0.208757	0.261212	0.0894153	0.17856	0.149327	0.105729	0.125375	0.208294	0.411869	0.198958	0.131506	0.217788	0.108417	0.125575	0.135269	0.138144	0.116721	0.213215	0.176479	0.206715	0.137859	0.188037	0.197713	0.167794	0.208431	0.164644
		31.0044	149.132		0.0308893	0.039184	0.0377789	0.0440633	0.0447983	0.0507532	0.0686045	0.053458	0.0406818	0.0396776	0.0566182	0.0363733	0.0454129	0.0504603	0.0499987	0.0459168	0.0402523	0.0416003	0.0376252	0.0368744	0.0425193	0.0538591	0.027995	0.0439777	0.0465149	0.0511688	0.0380381	0.0407143	0.0451706	0.0311689	0.043218	0.0413798
		211.059	538.386		0.0305556	0.0352554	0.0753986	0.0438094	0.0796974	0.0892353	0.0296166	0.0936899	0.0515239	0.0766703	0.0386898	0.0584753	0.039296	0.0729938	0.0841384	0.0599364	0.0611177	0.120053	0.070067	0.040448	0.030249	0.0707821	0.0729236	0.00406548	0.061995	0.101041	0.0594494	0.0654437	0.0556269	0.0594385	0.0817916	0.0636328
		52.9714	372.258		0.00366579	0.0275048	3.74343e-05	4.03431e-05	3.92488e-05	0.00908979	3.90046e-05	3.92012e-05	4.1721e-05	0.00805127	3.80149e-05	3.88116e-05	3.54233e-05	4.91036e-05	4.04642e-05	0.00325002	0.0116896	0.00213409	3.64965e-05	3.93289e-05	0.00603899	3.83816e-05	0.00494797	0.0044357	3.61024e-05	0.00156341	0.016305	0.00172485	3.62822e-05	3.46669e-05	3.84435e-05	0.00327329
		261.655	266.138		0.00561511	0.0123777	0.0046168	0.00359903	0.00315825	0.00190429	0.00297152	0.00429527	0.00568243	0.00289711	0.00564983	0.00346523	0.0045501	0.00682836	0.00350425	0.00474102	0.00623094	0.00450159	0.00587115	0.00397665	0.00442247	0.00215339	0.0053719	0.00299228	0.00442434	0.00582356	0.00175183	0.00430145	0.00336894	0.00438662	0.00198306	0.00410401
		102.707	577.48		0.0253071	0.225513	0.156719	0.032607	0.0443831	0.316509	0.31004	0.0787587	0.216779	0.0999182	0.0516162	0.139771	0.0555977	0.0575702	0.0459368	0.123802	0.270128	0.0748216	0.130466	0.0796493	0.228883	0.0866708	0.105263	0.0854366	0.220258	0.107243	0.651264	0.192415	0.0515042	0.0628001	0.0268179	0.158241
		36.8379	850.667		0.0523837	0.0469122	0.0599142	0.0447097	0.0381553	0.0487287	0.058063	0.0432614	0.0298226	0.0396535	0.0635554	0.0375141	0.0338177	0.0448951	0.0578341	0.0466147	0.0461288	0.0441543	0.0685916	0.0156961	0.0419817	0.0495406	0.0393295	0.0418427	0.045853	0.0358368	0.0195259	0.0837189	0.053656	0.019622	0.0462718	0.04345
		467.821	287.054		0.458574	0.384753	0.408981	0.434328	0.387	0.355569	0.422762	0.336225	0.395778	0.44616	0.357707	0.406014	0.441458	0.516975	0.403278	0.410371	0.36919	0.374349	0.420413	0.39778	0.414712	0.342313	0.39332	0.396412	0.355963	0.331043	0.344524	0.355812	0.373132	0.373954	0.397505	0.376028
		400.789	537.194		0.00611869	0.00658986	0.0089005	0.0172525	0.0087648	0.0161061	0.0157481	0.0139908	0.00494009	0.0199625	0.00939968	0.019459	0.0224453	0.00795512	0.00571168	0.012223	0.0085608	0.0118643	0.0104062	0.0305828	0.00790027	0.00820232	0.00660637	0.0190289	0.0103094	0.0151455	0.0161507	0.00382933	0.0175836	0.130072	0.0146006	0.0207229
		22.4173	491.29		0.00788838	0.00675518	0.0107665	0.00279341	0.00421234	0.00495317	0.00701729	0.00457	0.00456405	0.00198164	0.00484667	0.00567272	0.00186492	0.00560999	0.00678967	0.00535239	0.00516478	0.00355006	0.00376439	0.00344097	0.00524114	0.00631675	0.00186645	0.00233447	0.00105869	0.00202758	0.00769208	0.00131761	0.000737448	0.00192315	0.00726123	0.00357979
		281.288	346.13		0.00589931	0.00555391	0.00383116	0.00460377	0.00498969	0.00618071	0.00686088	0.00633853	0.00332641	0.00497773	0.00323905	0.00403551	0.00469133	0.00570483	0.00556587	0.00505325	0.00479523	0.00630881	0.00537879	0.00497564	0.00537804	0.00545682	0.00275255	0.00405616	0.00433451	0.00480453	0.00494902	0.00626188	0.00328493	0.00626039	0.00514828	0.00494304
		444.518	131.081		1.43436	1.45499	1.35936	1.36561	1.57477	1.2839	0.95379	0.860085	0.654783	1.24088	1.13229	0.624259	1.2379	1.94872	1.12783	1.2169	1.47724	0.848351	1.44705	1.30747	1.2222	1.39872	1.20779	1.43802	1.08273	1.26658	1.16859	0.870749	1.41737	1.26729	1.50125	1.26143
		276.981	447.133		0.00370125	0.00183396	0.000665991	0.0010944	0.00343483	0.00506058	0.00441409	0.00372611	0.0077689	0.00615315	0.00109188	0.00728227	0.00662274	4.91036e-05	0.00148282	0.00362547	0.00164363	0.00384711	0.0136016	0.00732307	0.00225318	0.0024407	0.00464846	3.87768e-05	0.00655416	0.00275863	0.00286069	0.000689921	0.000841114	3.46669e-05	0.00215682	0.00344617
		205.674	283.049		0.0573403	0.0789107	0.0493189	0.0578615	0.0828424	0.0829608	0.0646489	0.066826	0.0523307	0.0779975	0.0808591	0.0799653	0.0451247	0.0713581	0.0835596	0.0687936	0.0733366	0.0549739	0.0665898	0.0589299	0.0847529	0.0445493	0.0488901	0.0689647	0.0747354	0.0445955	0.0511637	0.0823372	0.0511977	0.0646404	0.0764538	0.0630741
		356.238	147.022		0.494515	0.490502	0.490578	0.487312	0.487018	0.575115	0.501082	0.512946	0.544235	0.465504	0.505889	0.479165	0.45154	0.607578	0.529365	0.508156	0.478563	0.492956	0.469951	0.486055	0.527996	0.458775	0.451484	0.501817	0.471767	0.477067	0.428916	0.502335	0.500965	0.430549	0.49403	0.478215
		307.831	224.113		0.00778833	0.00934869	0.00879485	0.0077517	0.00680241	0.0068536	0.0153187	0.0113245	0.00848353	0.0105237	0.00782702	0.010642	0.00745695	0.0109251	0.0063098	0.00907672	0.0110175	0.00670776	0.00871253	0.00873784	0.00880089	0.00775797	0.00606549	0.00581291	0.012889	0.00515476	0.0061873	0.012545	0.00871943	0.00903879	0.0066992	0.0083231
		217.265	508.376		0.325108	0.355823	0.32012	0.459267	0.248038	0.326791	0.445362	0.298534	0.337808	0.339617	0.420082	0.29934	0.28554	0.281131	0.399573	0.342809	0.37401	0.359859	0.29353	0.327492	0.362388	0.345476	0.260304	0.237264	0.258805	0.286243	0.326644	0.297906	0.286301	0.272654	0.351639	0.309368
		238.928	170.117		0.0127356	0.0141317	0.0136098	0.0210653	0.0126331	0.046202	0.0376149	0.0073016	0.022462	0.0247471	0.0133444	0.0107169	0.0143826	0.0368372	0.0253001	0.0208723	0.0596659	0.00830476	0.0241541	0.0264208	0.0174571	0.0248287	0.0150673	0.0423229	0.02294	0.0300973	0.0120604	0.00537723	0.0141839	0.0142836	0.0177586	0.0223282
		33.7314	286.273		0.0350008	0.0511282	0.0329535	0.0527127	0.0275457	0.0229041	0.022208	0.0552731	0.0302997	0.0470325	0.0442353	0.0258985	0.0571282	0.0213626	0.0243062	0.0366659	0.0180274	0.0562025	0.0327032	0.0307954	0.0328551	0.0131831	0.0410407	0.0203318	0.0330191	0.01708	0.0442009	0.0689101	0.0945295	0.0875865	0.078041	0.0445671
		388.639	207.014		0.0409418	0.0385628	0.0425758	0.0364836	0.0395083	0.0340373	0.0413254	0.0275317	0.0371702	0.0501019	0.0368351	0.0362915	0.0406791	0.0401798	0.0270125	0.0379491	0.0400544	0.0300634	0.0421696	0.0412919	0.0294332	0.0372261	0.0350745	0.0317928	0.0291534	0.0260423	0.0352251	0.0265407	0.0394843	0.0444694	0.0383267	0.0350899
		25.7434	416.266		0.00131601	0.000410196	0.00338487	0.00107415	0.000866525	0.00149297	0.0015406	0.00101536	0.00133187	0.00137149	0.00101692	0.00117872	0.00114803	0.0016603	0.00134244	0.00134336	0.00447278	0.000847275	0.00102837	0.00487498	0.00195407	0.00185537	0.000644071	0.00150495	0.00346205	0.0018401	0.00107865	0.000594712	0.000430933	0.000685228	0.00149111	0.00178431
		24.7509	232.027		0.0707187	0.296837	0.00883942	0.00342198	0.000359333	0.00165969	0.0153695	0.00335051	0.0109038	0.00236164	0.175434	0.00165592	0.00254028	0.235497	0.106635	0.0623723	0.00468693	0.00131472	0.000810093	0.000851739	0.0631795	0.000418854	0.0329601	0.0254593	0.000238013	0.0318805	3.37084e-05	0.000703406	0.0487785	0.00215831	0.00824917	0.0147815
		567.877	242.175		0.0208512	0.0201681	0.0205961	0.0242669	0.0236846	0.0252102	0.0228543	0.0233389	0.0171619	0.0198415	0.0219718	0.0178929	0.0198603	0.0259104	0.0239219	0.0218354	0.0198889	0.0224504	0.0192954	0.018586	0.0244939	0.0226446	0.0151572	0.0213065	0.0246189	0.0263965	0.0179301	0.0239116	0.0204633	0.0183531	0.0202494	0.0210497
		4.92117	253.118		0.00695824	0.00371003	0.00387503	0.00471738	0.00487155	0.00809097	0.00676837	0.00656195	0.00746945	0.00739557	0.00626229	0.00894439	0.00599182	0.00852656	0.0075398	0.00651223	0.00754982	0.00791495	0.00726912	0.00706396	0.00638315	0.006792	0.00680998	0.006991	0.00543182	0.00584712	0.0064882	0.00769938	0.0074155	0.00612246	0.00598458	0.0067842
		450.665	305.144		0.0114153	0.00691462	0.00995518	0.00460318	0.00439164	0.0110842	0.0102326	0.0122891	0.00414706	0.00500055	0.011602	0.00552943	0.0122963	0.0048433	0.011326	0.00837536	0.0111969	0.00458212	0.0166001	0.00843104	0.00782754	0.0112533	0.00455193	0.00916362	0.00210878	0.0121846	0.00784092	0.00451497	0.00741327	0.00740411	0.010306	0.00835862
		428.011	408.179		0.013602	0.0147581	0.0220617	0.0108739	0.0125764	0.0147866	0.0132595	0.0116352	0.0210611	0.01213	0.0124459	0.0139756	0.0101784	0.0137663	0.0264453	0.0149037	0.0111743	0.0118208	0.00869591	0.0153371	0.0145735	0.0141983	0.0136559	0.0117249	0.0108373	0.0124762	0.0111797	0.0121836	0.0140559	0.0100048	0.0134069	0.012355
		342.574	601.264		0.0019173	0.00105589	0.00263383	0.000838993	0.00020158	4.16412e-05	0.00285213	0.00197459	0.000789807	0.0015039	0.00139619	0.000398754	0.00140486	0.000575002	0.00160466	0.00127928	0.00307799	0.000924539	0.00259076	0.00233083	0.00161234	0.00112629	0.000477974	0.000208979	0.00313163	3.51956e-05	0.0014115	0.000842622	0.00100355	0.00463711	3.84435e-05	0.00156332
		5.82496	162.076		0.00824712	0.00894088	0.00921891	0.00842881	0.00994715	0.00877255	0.00749859	0.00868304	0.0121385	0.00967681	0.00886013	0.00966834	0.00787046	0.011923	0.00828744	0.00921078	0.00784443	0.00822709	0.0078244	0.00996057	0.00900624	0.0094962	0.00905505	0.00819131	0.00721838	0.00769187	0.00723562	0.00803271	0.0119108	0.00984643	0.00888368	0.00869499
		220.902	479.296		0.045535	0.0650216	0.123208	0.196852	0.134128	0.167633	0.159067	0.195238	0.0982814	0.121036	0.124538	0.135151	0.13476	0.230935	0.105409	0.135786	0.167147	0.231984	0.118105	0.22575	0.0930689	0.133122	0.0820437	0.183238	3.61024e-05	0.214916	0.260038	0.0314926	0.108507	0.119732	0.15421	0.141559
		170.457	285.122		0.00799663	0.00282929	0.0107594	0.00114085	0.00222096	0.00530569	0.0108216	0.00507663	0.00339362	0.0046401	0.00597142	0.00663852	0.00136135	0.000762976	0.00728177	0.00508005	0.00128612	0.00391164	0.00571435	0.00445446	0.000512812	0.0072352	0.0013203	0.00235777	0.0884525	0.000772787	0.00093287	0.0117048	0.00219001	0.00494182	0.000486277	0.00908491
		5.86269	290.104		0.00656461	0.00669496	0.00654634	0.00676674	0.00750237	0.00737391	0.00774729	0.00668925	0.00367181	0.00752907	0.00709814	0.00699991	0.00608402	0.00891908	0.00741726	0.00690698	0.00584434	0.00791277	0.00610246	0.00694195	0.00769561	0.00732997	0.00638735	0.00710033	0.0058302	0.00650485	0.00595434	0.00891747	0.00722391	0.00629929	0.00693298	0.00686519
		24.7708	354.1		3.69524e-05	0.00766247	0.00717731	4.03431e-05	9.89154e-05	0.039719	0.00609417	3.92012e-05	0.00780655	3.88719e-05	0.000123244	0.000799096	3.54233e-05	0.000960898	4.04642e-05	0.00471153	0.000697785	3.87584e-05	3.64965e-05	0.000157328	0.000885731	3.83816e-05	3.52523e-05	0.00323401	0.0292325	0.000342356	0.0129894	0.000858647	3.62822e-05	3.46669e-05	3.84435e-05	0.00324373
		33.6675	296.258		0.0396727	0.0195262	0.0232347	0.0443788	0.013164	0.143557	0.058781	0.0370797	0.0668112	0.0544037	0.0177347	0.00230851	0.0385058	0.057856	0.0396432	0.0437771	0.330184	0.023855	0.06018	0.0904568	0.0416207	0.0772659	0.0434336	0.0975339	0.0645036	0.0654428	0.0233965	0.0296202	0.0360084	0.0195742	0.00220676	0.0670189
		200.31	300.154		3.69524e-05	0.00774778	0.00168408	4.03431e-05	0.0541365	0.0227145	3.90046e-05	0.0607875	0.00262679	3.88719e-05	0.0216304	0.0977692	3.54233e-05	0.00211014	4.04642e-05	0.0180959	3.6439e-05	3.87584e-05	3.64965e-05	3.93289e-05	0.0147892	3.83816e-05	3.52523e-05	3.87768e-05	3.61024e-05	3.51956e-05	3.37084e-05	3.73564e-05	3.62822e-05	3.46669e-05	3.84435e-05	0.00102029
		208.438	420.139		0.076503	0.0477239	0.0800694	0.0360292	0.0206656	0.0328802	0.0188216	0.0648696	0.0247951	0.0785029	0.0777634	0.0489046	0.0788256	0.0158456	0.0180482	0.0480165	0.0160879	0.0351144	0.0717727	0.027662	0.0497332	0.0770877	0.0202048	0.0217591	0.0720163	0.0141347	0.0506588	0.0675605	0.0248524	0.0621162	0.011725	0.041499
		86.6311	356.278		0.0192617	0.00357908	0.000537249	0.00216772	0.00104943	0.0107201	0.0174844	0.00527052	0.0195773	0.0243397	0.0106538	0.0145455	0.0115548	0.010528	0.00750615	0.010585	0.0187265	0.00581841	0.00737755	0.00136149	0.0071004	0.00434716	0.00423881	3.87768e-05	0.0102956	0.00328288	0.00909759	0.0034134	0.0220972	0.0105154	0.0135148	0.00808173
		347.201	283.062		0.00186162	0.00107358	0.00432694	0.00317473	0.00556222	0.00440517	0.0027039	0.00445636	0.00821654	0.00530697	0.00385455	0.00323671	0.0183744	0.027039	0.00349858	0.00647275	0.00579723	0.0036541	0.00483307	0.00831598	0.00358528	0.00318008	0.00630191	0.0243327	0.00399833	0.00588979	0.00812207	0.00476171	0.0379072	0.00716159	0.00209147	0.00866216
		426.249	303.129		0.00535955	0.00418679	0.0052395	0.00860626	0.00489738	0.00549221	0.0068318	0.0112565	0.00382787	0.00451718	0.00932112	0.00388783	0.00323364	0.00814761	0.010452	0.00635049	0.00779368	0.00625574	0.00595321	0.00561559	0.00755038	0.00959341	0.00172827	0.00456851	0.00363315	0.00776248	0.00399867	0.00453818	0.00591685	0.00583889	0.00802045	0.00591783
		33.6661	368.315		0.0118156	0.00205209	0.0099268	0.0132673	0.0045887	0.0190617	0.00947197	0.00499879	0.010619	0.0140694	0.00439037	0.00772706	0.0170616	0.0104054	0.00847054	0.00986176	0.0333269	0.00513551	0.0116901	0.0235264	0.0106831	0.00929733	0.00878483	0.0144815	0.00658544	0.0103803	0.00673061	0.00281458	0.00953667	0.00369389	0.00767387	0.0109561
		26.8563	217.016		3.69524e-05	0.00204921	0.00845902	0.000384202	0.000794087	0.00671615	0.0220566	0.00203999	0.00758022	0.00124696	0.0013084	0.0140867	3.54233e-05	4.91036e-05	0.00113286	0.00453172	0.0624215	0.00603434	0.00916002	0.00824382	0.00266175	0.00272425	0.00141795	0.00144255	0.0266269	0.012882	0.00431417	0.0575001	0.00719814	0.00251139	0.00136634	0.013767
		30.0982	248.058		0.00824702	0.0125278	0.0108366	0.0100157	0.0113096	0.00909112	0.00659815	0.011904	0.0137431	0.00853413	0.00709042	0.0085821	0.0125303	0.00946961	0.0109883	0.0100979	0.0132752	0.010298	0.00786037	0.00633093	0.00828846	0.00842868	0.0076454	0.0105343	0.0063645	0.00782116	0.0110774	0.00760908	0.00556167	0.00936285	0.0084462	0.00859361
		336.029	248.149		0.163307	0.150863	0.154833	0.0915346	0.0873964	0.0628451	0.112584	0.134425	0.0965837	0.139595	0.0741952	0.397573	0.162138	0.414049	0.0555012	0.153162	0.116134	0.0904501	0.157807	0.167666	0.119254	0.0634118	0.086982	0.0598866	0.129137	0.0730891	0.105596	0.130448	0.0847123	0.112932	0.0569435	0.10363
		32.7453	209.153		0.0692467	0.0583937	0.0614801	0.0678352	0.0676684	0.124351	0.118818	0.0744821	0.100347	0.0805061	0.0733497	0.0769255	0.0812847	0.113427	0.0854573	0.0835715	0.169168	0.0386007	0.102399	0.0131564	0.0711593	0.0820478	0.036303	0.0855483	0.10139	0.141697	0.0430939	0.0697373	0.0674132	0.0473754	0.0683722	0.0758307
		210.195	550.387		0.201186	0.156853	0.157182	0.206291	0.234608	0.173045	0.172255	0.247786	0.157543	0.253086	0.205018	0.00894393	0.192021	0.322899	0.014237	0.180197	0.183441	0.250212	0.108586	0.184195	0.151095	0.198308	0.16306	0.131556	0.111813	0.191599	0.167667	0.159078	0.168032	0.127817	0.269737	0.17108
		9.69642	254.138		0.000601755	0.000842619	0.000746938	0.000644879	0.000882571	0.000969647	0.000502803	0.000566067	0.000693586	0.00122034	0.000900452	0.00059006	0.000628159	0.00135587	0.000703305	0.000789937	0.000482718	0.000618932	0.000168805	0.000610592	0.000473367	0.000147411	0.000657386	0.000714379	0.000598201	0.000279417	0.000340301	0.000506665	0.000984919	3.46669e-05	0.000596813	0.000480972
		98.7327	573.449		0.000683592	0.0125181	0.00772607	0.0024265	0.0032777	0.019387	0.0158439	0.00460329	0.0180335	0.0068324	0.00652529	0.00666182	0.00364762	0.00543397	0.00864139	0.00814947	0.00998696	0.00813177	0.0100504	0.0047919	0.0102195	0.00658566	0.00940259	0.0333974	0.0240002	0.00724359	0.0445119	0.00835627	0.0104633	0.00575691	0.00500941	0.0131938
		273.584	191.085		0.0395569	0.0132427	0.00973797	0.0114428	0.0098028	0.0125732	0.0144373	0.019237	0.0179816	0.027845	0.0201515	0.0216984	0.00962026	0.0346333	0.0286245	0.0193723	0.0398228	0.0188303	0.0314769	0.0161995	0.0233525	0.0185447	0.0142447	0.0160057	0.0359371	0.0137163	0.0151403	0.0274647	0.0362942	0.0248917	0.0124608	0.0229588
		213.702	542.322		0.144019	0.137789	0.240305	0.221739	0.1547	0.31423	0.145969	0.232811	0.194931	0.290087	0.154856	0.141481	0.108448	0.180377	0.143144	0.186992	0.178073	0.235009	0.136858	0.228089	0.190459	0.214608	0.139685	0.284245	0.403211	0.152155	0.190365	0.168303	0.227254	0.186535	0.126101	0.204063
		274.687	207.112		0.0908718	0.118639	0.091872	0.117028	0.0608281	0.0788363	0.0882069	0.0959547	0.0535506	0.0933975	0.0822981	0.0841576	0.0880059	0.128961	0.108419	0.0920684	0.0911545	0.0678507	0.112387	0.107337	0.133944	0.0846271	0.060469	0.0899203	0.116374	0.0846455	0.0861266	0.0991877	0.103426	0.0832921	0.0808198	0.0934375
		171.424	312.154		0.0119802	3.88435e-05	0.0143279	0.0386581	0.0130545	0.014737	0.013903	0.0126435	0.0163808	0.0155558	0.0160635	0.0135661	0.0102477	0.01639	0.0158947	0.0148961	0.0132615	0.0131488	0.0108758	0.0165679	0.0153471	0.0137931	0.0124536	0.0140019	0.0127927	0.010264	0.014051	0.0150213	0.0107998	0.0129222	0.0133131	0.0132409
		112.768	242.077		0.0118559	0.00275321	0.00361599	0.0112875	0.00230194	0.00754846	0.00583812	0.00489489	0.00279755	0.00517784	0.00448005	0.0051006	0.00290727	0.000536679	0.00083762	0.00479557	0.00510423	0.0112646	0.00552979	0.00531012	0.00661581	0.00697893	0.00177691	0.00245195	0.000353902	0.0024823	0.00202955	3.73564e-05	3.62822e-05	0.00151717	0.00233574	0.00358831
		175.435	399.16		0.0120722	0.400386	0.00827293	0.0065477	0.00348844	0.0102126	0.010006	0.00828639	0.00163295	0.00682705	0.00681804	0.00778503	0.00762209	0.00439266	0.0155199	0.0339914	0.0202874	0.00696468	0.0113052	0.00892458	0.00617011	0.00689976	0.00222976	0.00349529	0.00849965	0.00825991	0.0122016	0.00885292	0.00119705	0.00338254	0.00800431	0.00777831
		394.977	173.103		0.12111	0.137539	0.0755165	0.163397	0.133796	0.21915	0.195076	0.180493	0.221737	0.0854841	0.15915	0.147456	0.0815572	0.186214	0.187582	0.153017	0.137623	0.185317	0.106118	0.134178	0.176454	0.178672	0.0915714	0.181081	0.139719	0.156242	0.114107	0.17746	0.12286	0.0747366	0.151037	0.141812
		444.507	204.098		0.243944	0.271076	0.382704	0.349087	0.339498	0.446032	0.461113	0.230046	0.277811	0.216642	0.317107	0.221236	0.199429	0.473769	0.351262	0.318717	0.344441	0.262569	0.302246	0.266327	0.275181	0.404729	0.307181	0.35269	0.260658	0.42854	0.250004	0.306144	0.310508	0.229608	0.426048	0.315125
		469.578	507.123		0.0316022	0.0163698	0.0307868	0.0172984	0.0450673	0.0105698	0.00507015	0.00488426	0.00705282	0.0261769	0.0255139	0.00587055	0.0352655	0.0361834	0.00505123	0.0201842	0.0213252	0.00688844	0.0338705	0.0237968	0.0262498	0.014489	0.028953	0.0105506	0.00839571	0.0113947	0.0370845	0.00432879	0.0244417	0.0165391	0.0183564	0.019111
		423.61	230.076		0.0184779	0.0168929	0.0110599	0.0109685	0.0131834	0.0221183	0.0228464	0.0167273	0.0156835	0.0181412	0.0198446	0.00894892	0.0156652	0.0135768	0.0157546	0.0159926	0.0142836	0.0157316	0.0164441	0.0206418	0.025563	0.0141627	0.00765679	0.0162172	0.0143588	0.010293	0.0158797	0.0206523	0.0157666	0.00768415	0.0316737	0.0164673
		5.95907	354.336		0.017113	0.00703721	0.0177868	0.0190214	0.0189106	0.0211887	0.00719344	0.0184099	0.0185975	0.0177457	0.0180897	0.0103098	0.0172547	0.0217481	0.0177864	0.0165462	0.0153566	0.00591757	0.0170424	0.00655438	0.018256	0.0182257	0.0121423	0.0166963	0.0167047	0.0170004	0.0157036	0.00906541	0.0172697	0.00436023	0.0175952	0.0138594
		395.065	417.097		0.145044	0.121265	0.104718	0.134304	0.134535	0.0971622	0.0977884	0.0968868	0.0990466	0.0997875	0.103948	0.103868	0.119796	0.161235	0.122683	0.116138	0.112063	0.120207	0.104816	0.110578	0.119043	0.111938	0.105864	0.118687	0.116023	0.109345	0.0861649	0.10057	0.10189	0.0941942	0.0950945	0.107098
		406.458	159.076		1.68977	2.08729	1.75329	1.47571	1.87776	1.75849	1.89365	1.73648	0.935846	1.24856	1.73242	0.702877	2.08451	2.33682	1.8782	1.67945	1.81032	1.22671	1.64627	1.19398	1.61965	1.7128	0.625201	1.74303	1.20535	1.55794	1.18018	1.12898	1.18921	1.42209	1.52869	1.38603
		277.361	246.123		0.00744512	0.0156655	0.0148643	0.00948829	0.0185387	0.0182881	0.0100124	0.0134778	0.0109948	0.0112282	0.0114189	0.00887087	0.0138746	0.0122074	0.0140527	0.0126952	0.0147471	0.00982281	0.0131601	0.0135268	0.0206836	0.0141964	0.00742104	0.0213681	0.0202269	0.0176078	0.0110798	0.0124435	0.0145367	0.0213169	0.0104046	0.0148362
		209.242	594.483		0.0451818	0.0454726	0.0638416	0.0386154	0.0574125	0.0501977	0.0329848	0.0480931	0.0488137	0.0748202	0.0346931	0.0553186	0.0459983	0.10856	0.0489441	0.0532631	0.0342714	0.0516676	0.0442823	0.0528493	0.0436237	0.0731643	0.0555178	0.0763822	0.049086	0.0412771	0.0227856	0.0590157	0.0452823	0.0293424	0.0495464	0.0485396
		194.88	835.664		0.0430027	0.0470312	0.0316721	0.0227953	0.0364704	0.0422805	0.0328829	0.0295477	0.0306858	0.0268746	0.0346536	0.026813	0.0314302	0.042893	0.0396907	0.0345816	0.03664	0.0417224	0.027533	0.028521	0.044219	0.0445215	0.0338506	0.0353354	0.02536	0.031542	0.0266772	0.049561	0.0435037	0.0255297	0.0364837	0.0354
		31.8804	628.602		0.118313	0.18097	0.300806	0.0761738	0.241414	0.189425	0.25528	0.221769	0.195544	0.177279	0.174569	0.21888	0.219667	0.205984	0.155682	0.19545	0.195872	0.351521	0.160999	0.212401	0.156788	0.19538	0.263008	0.106297	0.107424	0.172414	0.112591	0.202464	0.161197	0.246862	0.221479	0.191113
		406.988	332.038		0.166768	0.153122	0.134595	0.208538	0.181986	0.210667	0.350778	0.21464	0.199427	0.150507	0.188192	0.186385	0.127236	0.21317	0.203972	0.192666	0.149212	0.245003	0.156116	0.163476	0.194994	0.182023	0.147471	0.19639	0.188377	0.170727	0.159154	0.184453	0.144312	0.127225	0.183042	0.172798
		33.6475	350.304		0.0290237	0.0136888	0.0173806	0.0259865	0.012605	0.0174461	0.0229504	0.0109005	0.0265484	0.0153191	0.0111114	0.0117495	0.0311699	0.0123362	0.0175301	0.0183831	0.0558827	0.0123104	0.0157239	0.0456764	0.00955135	0.0216445	0.0166015	0.0161185	0.0447117	0.0270002	0.0155408	0.0142637	0.0211774	0.0095733	0.0276892	0.0235644
		30.9766	145.101		0.0300509	0.0332079	0.0365697	0.0366238	0.0381085	0.0533783	0.0365153	0.0426142	0.0310462	0.0490842	0.0379197	0.0479714	0.0382841	0.0566854	0.0565605	0.0416413	0.0338168	0.00201307	0.00147814	0.0886334	0.0361953	0.0271521	0.030499	0.0486921	0.0293289	0.034096	0.0386328	0.0629566	0.0428832	0.0333075	0.0478594	0.0371696
		30.9923	549.407		0.0335882	0.0680469	0.085714	0.0772979	0.0846265	0.105416	0.0497076	0.0788163	0.036598	0.103099	0.0824249	0.134162	0.045429	0.131577	0.105862	0.081491	0.0512499	0.0606918	0.0890598	0.0751614	0.0695409	0.0417753	0.0427537	0.102616	0.029477	0.0854256	0.0540825	0.1339	0.0639368	0.0444756	0.0779298	0.0681384
		5.8344	386.123		0.00244385	0.00233599	0.00250623	0.00197969	0.00184545	0.0029687	0.00124709	0.00258615	0.001708	0.00239167	0.00369408	0.00304144	0.00338354	0.00275682	0.00282714	0.00251439	0.00224922	0.00253605	0.00195966	0.00246214	0.00428748	0.00322385	0.00224824	0.00329315	0.00208978	0.0024856	0.00225306	0.00238778	0.00240038	0.00232333	0.00286661	0.00260442
		29.234	663.45		0.195961	0.159569	0.14031	0.172953	0.128207	0.223115	0.287	0.183229	0.215904	0.173638	0.159503	0.149632	0.134995	0.170668	0.241521	0.182414	0.190158	0.145381	0.201828	0.320615	0.156769	0.200098	0.103175	0.154078	0.20991	0.163316	0.183649	0.109343	0.146432	0.105456	0.15687	0.169805
		511.008	119.081		2.93499	2.80175	2.77652	4.65644	3.54799	3.07492	4.27247	0.602884	1.56351	3.21701	2.84583	2.42982	3.30759	5.43486	3.22506	3.11278	4.79725	4.88238	2.66398	2.71695	2.43041	2.21024	1.66497	2.55383	2.27121	2.69762	2.2685	2.59128	2.49307	2.76476	2.54237	2.76992
		194.757	295.155		0.00485897	0.0103404	0.62037	0.00487054	0.533116	0.00712824	0.0076809	0.00332906	0.0494313	0.00484369	0.00323344	0.183258	0.00382593	0.263186	0.00206889	0.113436	0.00973687	0.00244237	0.540675	0.185665	0.298945	0.0053458	0.00330954	0.209493	0.00561055	0.00417901	0.0121714	0.00523272	0.00214602	0.0046891	0.00616177	0.0863869
		326.702	304.06		0.0273257	0.0318024	0.0231869	0.0239119	0.0613541	0.023603	0.0230485	0.0205879	0.021703	0.030693	0.024066	0.0290206	0.0297299	0.042326	0.0273012	0.0293107	0.0183813	0.0223356	0.0278535	0.0222797	0.0237309	0.0235057	0.0209176	0.0200153	0.0272236	0.0250451	0.0178784	0.017439	0.0240178	0.0213397	0.0273168	0.0226187
		390.735	83.0607		0.463057	0.485665	0.469784	0.568054	0.467759	0.596963	0.62756	0.564887	0.576675	0.449294	0.523524	0.497385	0.491761	0.666385	0.579871	0.535242	0.47852	0.514995	0.455708	0.504926	0.503872	0.61837	0.405889	0.528879	0.468007	0.526291	0.42759	0.579354	0.470906	0.47156	0.552654	0.500501
		215.9	478.328		0.129831	0.172728	0.199371	0.204352	0.177391	0.221562	0.214751	0.244999	0.160734	0.190201	0.170948	0.194642	0.162601	0.1949	0.16477	0.186919	0.0548579	0.0959851	0.183086	0.25241	0.168652	0.00599348	0.00722221	0.106793	0.193283	0.234596	0.213679	0.139617	0.152016	0.183546	0.209532	0.146751
		474.056	308.185		0.0123039	0.013121	0.00948521	0.00690699	0.0104478	0.0117954	0.0107991	0.0126816	0.0107749	0.0100077	0.0113262	0.00818775	0.00841962	0.0157182	0.00960101	0.0107718	0.0128286	0.0134215	0.0179902	0.0272944	0.0143674	0.0127663	0.00928386	0.0341782	0.011622	0.0170947	0.00967873	0.014125	0.0128922	0.00784393	0.0140273	0.0152943
		310.479	237.036		0.0183126	0.00734087	0.0014952	0.00561965	0.00662349	0.0257815	0.0209538	0.0218802	0.0309516	0.00697101	0.0197679	0.0362668	0.00749704	0.0195948	0.0283689	0.0171617	0.0102972	0.0177497	0.0110304	0.00237563	0.0197197	0.0160992	0.00676494	0.0105625	0.0313479	0.0129674	0.0065681	0.0255952	0.0113045	0.00214102	0.0103712	0.012993
		281.933	171.112		0.201934	0.0406072	0.0376245	0.0502343	0.0390897	0.0705304	0.106286	0.114731	0.244511	0.24708	0.194551	0.237486	0.0549891	0.292774	0.283138	0.147704	0.363358	0.107833	0.194283	0.0581857	0.092608	0.0455262	0.0567921	0.112063	0.300258	0.0613777	0.0872565	0.135823	0.273663	0.193354	0.0433537	0.141716
		407.462	321.022		0.0182798	0.0161403	0.0154601	0.0234385	0.0206223	0.0238611	0.0423591	0.0255089	0.0249064	0.0162831	0.0217027	0.0231585	0.015321	0.0239092	0.0254836	0.022429	0.0154936	0.0290559	0.016819	0.0185944	0.0217514	0.0216471	0.0164571	0.0196856	0.0222253	0.0195011	0.0171085	0.0224473	0.0162632	0.0160235	0.0209954	0.0196046
		467.82	335.036		0.733123	0.633709	0.668647	0.651861	0.591261	0.568817	0.663499	0.51265	0.585589	0.696906	0.530441	0.620131	0.662933	0.793369	0.623024	0.635731	0.576539	0.576523	0.671026	0.631859	0.605475	0.534856	0.620261	0.597187	0.533104	0.484809	0.539564	0.556897	0.581822	0.561634	0.595715	0.577818
		171.431	310.2		0.0237755	0.0242708	0.0416771	0.0269683	0.0286628	0.0274597	0.0245817	0.0268546	0.025063	0.0284213	0.0296238	0.0255823	0.0216482	0.0282574	0.0328074	0.0277103	0.022413	0.0251793	0.0219373	0.0222247	0.0246999	0.0237563	0.0229282	0.0276432	0.0190995	0.019665	0.0219805	0.024631	0.0203895	0.0260158	0.0245744	0.0231425
		92.9824	329.115		3.69524e-05	0.000368179	0.148902	4.03431e-05	0.340828	0.000271664	3.90046e-05	3.92012e-05	0.0518848	3.88719e-05	3.80149e-05	0.150217	0.00561417	0.0427206	0.011614	0.0501768	0.014079	0.00026516	0.398423	0.0909976	0.0699924	3.83816e-05	0.000348896	0.153666	0.000281623	0.0057594	0.0053651	3.73564e-05	3.62822e-05	3.46669e-05	3.84435e-05	0.0492909
		34.6059	292.226		0.00506086	0.000797872	0.00437188	0.00951473	0.00182691	0.0112808	0.00490732	0.00436011	0.0168644	0.00635724	0.00267956	0.0034344	0.00348342	0.00275761	0.00621566	0.00559419	0.0284528	0.00153951	0.0079692	0.0156359	0.00161256	0.00537652	0.00214063	0.00775295	0.0148163	0.00888309	0.0016963	0.00230478	0.00249788	0.00279521	0.0031294	0.00710686
		387.917	241.154		0.0784488	0.0996477	0.0796116	0.0850645	0.0623124	0.0676802	0.076089	0.107022	0.0736057	0.101423	0.0868694	0.0848778	0.0947108	0.110569	0.0760897	0.0856014	0.0988111	0.0889752	0.0843517	0.0929509	0.091602	0.0798245	0.0583792	0.041566	0.0809105	0.0694765	0.0619989	0.0682091	0.0944621	0.0733739	0.0758347	0.0773818
		398.729	160.133		4.5748	0.843854	2.93846	1.00071	1.10553	0.752974	1.35944	1.63471	1.7686	0.718966	2.67921	2.0921	0.959684	2.98722	2.91573	1.8888	2.64825	1.53732	2.08591	1.0356	0.972322	0.716595	2.63682	1.34579	2.78692	0.970625	2.19094	1.38778	0.952004	0.692916	0.732299	1.51281
		397.807	316.174		0.02105	0.00411735	0.0328814	0.0102278	0.00416422	0.00904745	0.00524779	0.015649	0.00851322	0.00631964	0.00361954	0.00776748	0.00577427	0.00824122	0.00214259	0.00965086	0.0040375	0.0184508	0.00526382	0.00481094	0.0107177	0.00773183	0.00908655	3.87768e-05	0.00754547	0.00743401	0.00754525	0.0120751	0.002936	0.00586513	0.00648487	0.00733491
		374.082	197.089		0.011927	0.0137444	0.0149407	0.0140584	0.0146889	0.0097392	0.0222193	0.0174136	0.0142661	0.024546	0.0174916	0.00974755	0.019968	0.0485706	0.0193994	0.0181814	0.0268611	0.0183913	0.0202309	0.0242199	0.0108005	0.00738586	0.0115922	0.0170123	0.00861702	0.0167169	0.00635903	0.0128811	0.0202026	0.0236051	0.0118884	0.0157843
		114.364	264.195		0.000529428	0.0127779	0.00330761	4.03431e-05	0.00090532	0.0116317	0.0177904	0.00152027	0.00383802	0.0176917	0.00208614	0.00852241	1.05235	0.000723416	0.00105947	0.0756513	0.0145783	0.0013017	0.00534597	0.0208503	0.00928997	0.00306687	0.0157029	0.00146677	0.00697866	0.00559322	0.0358535	0.00381603	0.00167446	0.00768307	3.84435e-05	0.00888268
		298.524	402.237		0.00518696	0.0061471	0.00722622	0.0067029	0.00770978	0.00499543	0.00376214	0.00509357	0.00202624	0.00580588	0.0039296	0.00436678	0.00490771	0.00699329	0.00646363	0.00542115	0.00413095	0.0051893	0.0051371	0.00467401	0.00423191	0.0042473	0.00478407	0.00624481	0.00335007	0.00432521	0.0049683	0.00397501	0.00864844	0.00528534	0.00546806	0.00497733
		4.02175	186.124		0.00281603	0.00286768	0.00240019	0.00294868	0.00383806	0.00321763	0.00370733	0.00324895	0.000638895	0.0021809	0.00295121	0.000734562	0.00456795	0.00379363	0.0030671	0.00286525	0.0027647	0.00349399	0.00326656	3.93289e-05	0.00297839	0.00308728	0.00106062	0.00434637	0.00263536	0.00318403	0.00258892	0.00270735	0.0026496	0.00298457	0.00251745	0.00268697
		4.8779	172.975		0.0179968	0.0153347	0.0192268	0.013369	0.0132998	0.020605	0.016035	0.0204425	0.014463	0.0193354	0.0165306	0.00912246	0.0106103	0.0225684	0.0155671	0.0163005	0.00993662	0.0175356	0.0236705	0.0167504	0.0192838	0.0191282	0.0135355	0.0157124	0.0122854	0.0161995	0.00966626	0.0127099	0.0124275	0.0138978	0.0181592	0.0153932
		4.92401	250.024		0.00468587	0.00384828	0.00484993	0.00311322	0.00357191	0.00302309	0.00460071	0.00385374	0.003609	0.00376084	0.00359459	0.00250621	0.00328811	0.00439802	0.00401998	0.00378157	0.00323848	0.00294412	0.00258226	0.00389372	0.00390121	0.00401354	0.00395523	0.00499855	0.00401617	0.00224789	0.00373163	0.00253579	0.00367817	0.00484765	0.00463948	0.00368159
		4.95353	265.003		0.00596337	0.00441631	0.00622955	0.00613151	0.00425492	0.00141819	0.00500649	0.0053072	0.00523879	0.00289536	0.00550799	0.00442959	0.00373883	0.00631233	0.00557356	0.00482827	0.00480887	0.00587235	0.00542989	0.00445634	0.00486431	0.000812922	0.00469987	0.00365295	0.00717091	0.00398836	0.00405691	0.00333069	0.00508457	0.00419063	0.00552099	0.00452937
		4.95468	107.061		0.00620992	0.00675482	0.00700566	0.00766591	0.00776921	0.00880458	0.00733418	0.00695117	0.00950146	0.0108929	0.00726675	0.00844128	0.00111563	0.0102388	0.00792106	0.00759156	0.00642704	0.00648512	0.00650475	0.00841833	0.00823342	0.00814834	0.00823949	0.00804607	0.00606547	0.00615103	0.00592522	0.00659491	0.00759184	0.00868498	0.00915942	0.00737836
		4.97184	435.177		0.00276739	0.00307563	0.00168069	0.00319316	0.00286083	0.00292616	0.00361559	0.00321713	0.00336119	0.00300339	0.00335228	0.00516034	0.00326021	0.00365792	0.00288533	0.00320115	0.002793	0.0039799	0.00298192	0.00314435	0.00395777	0.00301721	0.00239709	0.00334061	0.00292666	0.00338899	0.0028046	0.00244008	0.00244598	0.00255552	0.00258444	0.00298387
		5.39257	211.01		0.00722078	0.00796143	0.00574316	0.00624329	0.00768094	0.00926175	0.00864329	0.00659679	0.00658325	0.00731785	0.00773969	0.00653823	0.00558718	0.00665616	0.00608472	0.00705723	0.00615597	0.0061949	0.00529578	0.00720397	0.006748	0.00681039	0.00573349	0.00701987	0.00570626	0.00531278	0.00728509	0.00455294	0.00682473	0.0057761	0.00765805	0.00628522
		5.40578	297.144		0.00375498	0.00414849	0.00369419	0.00281278	0.00413607	0.00457471	0.00355245	0.00375495	0.00424273	0.00447645	0.00381972	0.00424989	0.00351168	0.00463717	0.00413331	0.00396664	0.00370302	0.00423494	0.00355829	0.00405035	0.0047807	0.00385897	0.00445875	0.00394357	0.00316734	0.00344235	0.00284979	0.00320919	0.00370734	0.00376052	0.00363224	0.00375716
		5.45847	141.983		0.0100994	0.0110962	0.0108837	0.0116119	0.00779118	0.0147243	0.0106585	0.0104846	0.0137501	0.0140895	0.0103041	0.0152169	0.00655051	0.00839054	0.00980226	0.0110303	0.00943966	0.011574	0.0108898	0.0120479	0.0114073	0.0130946	0.0108337	0.0110439	0.00657168	0.00934824	0.00872282	0.00984771	0.00939894	0.00980236	0.0114176	0.0103627
		5.79506	256.117		0.00344269	0.00380495	0.00323758	0.00297028	0.00366291	0.00448053	0.00397899	0.00489673	0.00373157	0.00364117	0.00498427	0.00327905	0.0036524	0.00460999	0.00339812	0.00385142	0.00242143	0.00328823	0.00235911	0.00354855	0.00362835	0.00350655	0.00332945	0.00338041	0.00428977	0.00387697	0.00266228	0.0034198	0.00219304	0.00273158	0.00369404	0.00322197
		5.7999	257.303		0.00361992	0.00471758	0.0032572	0.00396085	0.00382272	0.00536679	0.0039403	0.00361138	0.00425261	0.00455544	0.00393187	0.00525427	0.00354258	0.00440504	0.00652124	0.00431732	0.00444728	0.00473523	0.00351681	0.00452052	0.00435436	0.00504585	0.00361191	0.0038081	0.00544843	0.0044356	0.00402298	0.00335565	0.00386905	0.00529184	0.00368286	0.00427643
		5.83168	106.086		0.0175277	0.0141445	0.0138907	0.0164107	0.0166099	0.0212076	0.019483	0.019831	0.0112126	0.0187808	0.0156553	0.016279	0.0174326	0.0209993	0.0167555	0.0170814	0.015072	0.01699	0.0163042	0.0149251	0.0181137	0.015563	0.0148058	0.0179179	0.0191369	0.0156366	0.0175604	0.0153652	0.015072	0.0142864	0.0158334	0.0161722
		5.83747	174.128		0.0124129	0.013226	0.0139313	0.0142141	0.013627	0.0139306	0.0130334	0.0168628	0.0146284	0.0136444	0.0141868	0.0142497	0.01192	0.0243047	0.0143725	0.0145696	0.0113779	0.00869493	0.0120951	0.00919877	0.0136054	0.0133305	0.0124116	0.0142758	0.0114253	0.0117734	0.0104496	0.0118535	0.0133415	0.0124671	0.0141672	0.0120312
		5.84264	216.979		0.00883916	0.00721501	0.00869888	0.008618	0.0078358	0.0089848	0.00765663	0.00980185	0.00711166	0.0100491	0.00922992	0.00809035	0.00752211	0.00633358	0.00919752	0.00834563	0.00409915	0.00809522	0.00650007	0.00846533	0.00801321	0.00875227	0.00653335	0.00872859	0.00837548	0.00881931	0.00757889	0.00518959	0.00812503	0.00708451	0.00837487	0.00751566
		5.85002	214.983		0.0219269	0.013098	0.0205156	0.0226661	0.0213413	0.0238953	0.0192199	0.0205589	0.0153284	0.0211462	0.0262547	0.0182612	0.0197716	0.0246223	0.0228935	0.0207667	0.01386	0.0209171	0.0171663	0.0218415	0.0229393	0.0235564	0.0154522	0.0218512	0.0214077	0.0182201	0.0180129	0.0202192	0.0187201	0.0188884	0.0230453	0.0197399
		5.85804	284.159		0.00177301	0.0025464	0.00231531	0.00255547	0.00213173	0.0030679	0.00238487	0.00239267	0.00226058	0.00230497	0.00204844	0.00215656	0.00188647	0.00258208	0.00224054	0.0023098	0.00214802	0.0025517	0.00149003	0.00200571	0.0022072	0.00246691	0.00180517	0.00256882	0.00184417	0.00260001	0.00194169	0.00235548	0.00234266	0.00221348	0.0021371	0.00217854
		5.85929	213.167		0.00809539	0.0110268	0.00828653	0.00850403	0.00760611	0.0103302	0.00758259	0.00915419	0.00845231	0.0101024	0.00965667	0.00813753	0.00816511	0.0109191	0.00883988	0.00899059	0.00738586	0.00839007	0.00863536	0.00903429	0.00500395	0.00537752	0.00713565	0.00874876	0.00880051	0.00767987	0.00730773	0.00976955	0.00464542	0.00982751	0.00917526	0.00779449
		5.86054	289.256		0.00842981	0.00907663	0.00787057	0.0102662	0.0096305	0.016623	0.0100099	0.00942154	0.00828382	0.00940128	0.00999803	0.0079494	0.00938083	0.0118435	0.0089621	0.00980981	0.00811409	0.0087907	0.00855964	0.00827486	0.0085736	0.0116711	0.00768519	0.00963471	0.00876009	0.00887289	0.00717973	0.00777518	0.00893341	0.00799654	0.00895828	0.008652
		5.87608	136.062		0.0219536	0.0226779	0.0205025	0.0216665	0.0226206	0.0221966	0.019522	0.0229902	0.0244812	0.0233943	0.021329	0.0222819	0.0194088	0.0285935	0.0221161	0.0223823	0.0131819	0.0214709	0.0150538	0.0244646	0.0231617	0.0219895	0.0205751	0.0238714	0.0213983	0.0187181	0.0179705	0.0194526	0.0201869	0.0167629	0.0216041	0.0199908
		7.33157	165.113		0.0152899	0.0115702	0.0132864	0.0126297	0.0114552	0.00983778	0.00858817	0.00824635	0.0127342	0.00992465	0.00626611	0.0142121	0.00793708	0.013079	0.0118234	0.0111253	0.0129566	0.00801353	0.00802495	0.0120189	0.0121276	0.00184413	0.0111583	0.00716249	0.00792354	0.0124606	0.00713347	0.00784871	0.0123273	0.00959196	0.00799378	0.00923906
		9.69518	209.165		0.00589537	0.00545263	0.00506877	0.0054252	0.00507202	0.0076895	0.0057983	0.00475477	0.0051335	0.00472092	0.0055792	0.0031118	0.00485137	0.00628472	0.00655688	0.00542633	0.00426772	0.00559216	0.00401133	0.00592229	0.00625931	0.00520937	0.00478459	0.00530856	0.00531123	0.00413692	0.00478859	0.00514369	0.0051211	0.00454385	0.00566368	0.00507096
		11.3975	204.831		0.00418562	0.00601718	0.00531544	0.0044432	0.00552187	0.00532691	0.00430656	0.00228836	0.00607542	0.00510938	0.00401312	0.00676619	0.00324291	0.00683963	0.00927082	0.00524817	0.00336368	0.0045442	0.00368693	0.00664689	0.00429706	0.00530772	0.00499642	0.00425345	0.00215019	0.00346353	0.00316019	0.00256131	0.00473905	0.00543519	0.00535715	0.0042642
		14.6058	215.983		0.0022048	0.000570089	0.00222179	0.00566065	0.00205596	0.0027642	0.00301741	0.00249857	0.00134163	0.00246795	0.0054891	0.00134663	0.00225697	0.00324567	0.00234876	0.00263268	0.00317177	0.00316293	0.00250657	0.001615	0.00288788	0.00244357	0.00165415	0.00338223	0.00303674	0.00258392	0.00228153	0.00229769	0.00188408	0.00214758	0.00227246	0.00248854
		15.3936	207.017		0.274826	0.303263	0.313353	0.330074	0.282072	0.207638	0.346664	0.105212	0.258236	0.0968785	0.329263	0.299504	0.287658	0.36128	0.326403	0.274822	0.0207294	0.120638	0.296154	0.122893	0.312809	0.326601	0.125263	0.26923	0.119113	0.28543	0.283216	0.300397	0.289899	0.248494	0.303719	0.228306
		16.4086	209.012		0.0554266	0.0581875	0.0398803	0.0568074	0.0523773	0.0620543	0.064036	0.0581152	0.0588542	0.0528215	0.0558797	0.113052	0.0536395	0.138852	0.12556	0.0697029	0.0500165	0.0567252	0.0594848	0.0497892	0.120579	0.0554522	0.0558161	0.0530316	0.0495174	0.041148	0.10824	0.0569615	0.0512039	0.0477789	0.0503373	0.0604055
		17.2928	214.983		0.0206176	0.0144567	0.0204937	0.022386	0.0205918	0.0255581	0.0184879	0.0247213	0.0203014	0.0196994	0.022247	0.0163659	0.022413	0.0269155	0.0215834	0.0211226	0.0225912	0.0248017	0.024609	0.0173124	0.0228601	0.0201837	0.0168476	0.0217832	0.0149967	0.0212698	0.0206659	0.0237663	0.0204145	0.0183598	0.0203617	0.0207216
		17.3173	291.953		0.00559806	0.0100782	0.00574314	0.00649372	0.00503798	0.0071458	0.00849937	0.00496541	0.00492742	0.00940927	0.00601607	0.00344034	0.00443198	0.00704395	0.00508686	0.00626117	0.00630964	0.0043145	0.00649091	0.00438264	0.00594487	0.00413719	0.00506872	0.00446723	0.00429694	0.00568268	0.00552128	0.00704615	0.00261835	0.00539887	0.0043826	0.00507084
		18.0139	386.123		0.00279018	0.0028782	0.00225736	0.00305527	0.00366585	0.0022837	0.00171669	0.00312872	0.00231862	0.00237901	0.00251996	0.00267904	0.00205212	0.00243929	0.00321299	0.00262513	0.00216611	0.00236151	0.00147008	0.00164852	0.00235966	0.00191954	0.00195857	0.00203114	0.0027367	0.0019097	0.00229451	0.00241412	0.00260014	0.00233525	0.00239554	0.00217341
		18.1588	140.986		0.0866623	0.182116	0.1567	0.0606465	0.173829	0.122708	0.159299	0.0528197	0.108257	0.109184	0.10427	0.192222	0.161145	0.12193	0.111435	0.126882	0.103619	0.11631	0.0558518	0.157153	0.0682408	0.0651211	0.0984415	0.100484	0.0648722	0.0922345	0.0978236	0.103661	0.0639702	0.136318	0.098282	0.0948255
		18.8856	161.082		0.00291605	0.00435275	0.00359931	0.00423225	0.00450545	0.00508094	0.00311848	0.00327061	0.00533823	0.00430515	0.00350225	0.004847	0.00516926	0.00900122	0.00334832	0.00443915	0.00381969	0.00473739	0.00528475	0.00397439	0.00224082	0.00705514	0.00721031	0.00286143	0.00292126	0.00461151	0.00333336	0.00457014	0.00171862	0.00440606	0.00358946	0.00415562
		19.1631	208.021		0.0101684	0.00895007	0.00884192	0.011306	0.00990815	0.00919432	0.0150793	0.00958931	0.00804921	0.0109984	0.0101394	0.0102885	0.0122654	0.0104832	0.0109348	0.0104131	0.00958119	0.0137561	0.00135074	0.00928477	0.00898181	0.0107446	0.00886483	0.00983006	0.00951855	0.00965838	0.00750419	0.00976488	0.00752847	0.00826506	0.0109548	0.00903923
		19.2039	265.003		0.00623859	0.00693282	0.00600138	0.00853566	0.00863651	0.00803238	0.00547793	0.00525976	0.00654378	0.00623098	0.00503471	0.0054091	0.00422362	0.008384	0.00404641	0.00633251	0.00528889	0.00713299	0.00631913	0.00492222	0.00566871	0.00901936	0.00308962	0.00435982	0.00571862	0.00574434	0.00528848	0.00669031	0.00458189	0.00484082	0.00553233	0.00561317
		19.2365	240.039		0.00740099	0.00711961	0.00992407	0.00782171	0.00739169	0.00796897	0.0101038	0.00822398	0.00702205	0.00939758	0.008226	0.00677531	0.00894474	0.0126221	0.00859171	0.00850229	0.00641438	0.00625291	0.0067043	0.00642951	0.0106468	0.00712941	0.00646635	0.0106731	0.00521753	0.00646244	0.00718675	0.00730079	0.00924823	0.0072164	0.00662189	0.00733138
		20.1373	172.975		0.0165397	0.0212629	0.0125154	0.0207012	0.019048	0.0429845	0.0253719	0.0200582	0.0190156	0.0127361	0.0260261	0.0169738	0.0180099	0.0447936	0.0410923	0.0238086	0.0201731	0.0424639	0.0199316	0.0181566	0.0182078	0.0120182	0.0289747	0.0209865	0.0206452	0.0216847	0.036228	0.0203223	0.0325384	0.0165566	0.0172584	0.0230764
		20.7112	217.119		0.00500288	0.00185361	0.0103434	0.00727992	0.00616961	0.00591848	0.00192192	0.00560189	0.00637055	0.00597693	0.00141132	0.00629679	0.00157523	0.00667504	0.00163725	0.00493566	0.00584528	0.00242286	0.00331595	0.00644514	0.00511861	0.00673467	0.00618716	0.00422551	0.00430502	0.00484501	0.00428477	0.00974963	0.00536222	0.00487389	0.00434448	0.00520401
		20.8268	106.086		0.0190256	0.0204101	0.0212378	0.0202472	0.0289065	0.021528	0.0228819	0.0202184	0.0199852	0.0188006	0.0210962	0.0237827	0.0189745	0.0237556	0.0212775	0.0214752	0.0199255	0.0230898	0.0280599	0.0226441	0.0203541	0.0240142	0.0200735	0.0184526	0.0192588	0.0171068	0.0171979	0.019639	0.0165691	0.0243032	0.0194106	0.0206733
		20.9659	215.102		0.00327384	0.00360983	0.0048948	0.00493504	0.00637623	0.00425137	0.00471052	0.00328407	0.0055787	0.00405662	0.00408327	0.00479153	0.00395297	0.00535933	0.00399847	0.00447711	0.00367402	0.00342498	0.00356205	0.005052	0.00403879	0.00390132	0.00466069	0.0049213	0.00338509	0.00395336	0.00289774	0.00607872	0.00293072	0.0045775	0.00410866	0.00407779
		21.0809	163.098		0.0151212	0.0298616	0.0441353	0.0309853	0.0298303	0.0263118	0.019445	0.0229352	0.0465704	0.0252679	0.0183507	0.0143684	0.0200782	0.0234715	0.0371815	0.0269276	0.0150003	0.031425	0.0207387	0.0497783	0.0352803	0.013242	0.0265988	0.0215846	0.0104103	0.0211603	0.011927	0.0260753	0.0380237	0.0427843	0.0208475	0.0256584
		21.0868	231.135		0.00232661	0.00343499	0.003641	0.00566208	0.00650127	0.00257874	0.00235189	0.00273848	0.00407496	0.00519032	0.00243022	0.00389051	0.00214228	0.00374996	0.00311788	0.00358875	0.00328318	0.00089845	0.0037933	0.00507588	0.0030375	0.00363569	0.00371417	0.00244486	0.00256326	0.00203224	0.00259565	0.00544667	0.00211662	0.00511801	0.00255136	0.00322046
		21.0871	210.028		0.0104412	0.0091001	0.00815084	0.00839563	0.0077439	0.00912805	0.0130392	0.00800648	0.0125632	0.00828267	0.00941294	0.0101782	0.00735278	0.0250788	0.00837669	0.01035	0.02266	0.00906347	0.010633	0.00939254	0.00880141	0.00803253	0.00836415	0.00837727	0.00782056	0.00846491	0.00755339	0.00830078	0.00852519	0.0071395	0.00842101	0.00943665
		21.1048	216.124		0.00453419	0.00529007	0.0115309	0.00515349	0.00655378	0.0048405	0.00347997	0.00555794	0.00513385	0.00559917	0.00322656	0.00586832	0.003468	0.00641034	0.0046017	0.00541659	0.00445682	0.00397408	0.00474699	0.00514981	0.00440743	0.0045334	0.00562671	0.00380014	0.00255847	0.00382921	0.00276617	0.00497256	0.00379647	0.000704517	0.00552675	0.00405664
		21.1128	190.108		0.00681954	0.00789465	0.00833739	0.0102882	0.0116019	0.0125636	0.00669759	0.00782201	0.00847008	0.00883415	0.00907077	0.0100404	0.00580852	0.00906468	0.00608498	0.00862656	0.00718446	0.0116579	0.00755434	0.00766167	0.00668451	0.00820391	0.00759619	0.00633003	0.00709637	0.00564228	0.00523196	0.0197753	0.0162744	0.0166255	0.00136124	0.00899201
		21.1578	668.071		0.00278409	3.88435e-05	0.000156478	0.000187525	3.92488e-05	4.16412e-05	0.000364213	3.92012e-05	0.000211366	3.88719e-05	0.000179853	0.000193847	9.85545e-05	0.000992923	8.98621e-05	0.000363768	7.2878e-05	0.0010454	0.00170365	3.93289e-05	0.000157344	8.10605e-05	3.52523e-05	0.000154769	3.61024e-05	3.51956e-05	7.91572e-05	8.21572e-05	0.00102633	0.00151941	0.00013029	0.000413222
		21.3158	186.124		0.00844035	0.00908558	0.00539151	0.0162477	0.00472868	0.0109642	0.0102508	0.00872766	0.00474167	0.00406179	0.00916864	0.00334069	0.009394	0.0101598	0.00851353	0.00821444	0.00879898	0.00940491	0.00828615	0.00347787	0.00937116	0.00910415	0.00154552	0.00409448	0.00917508	0.00773134	0.00386104	0.00927914	0.00950366	0.0137255	0.00346892	0.00738853
		21.3724	253.118		0.00515652	0.00427415	0.00649219	0.00554402	0.00838921	0.00740057	0.00701912	0.00595763	0.00983163	0.00708984	0.00718038	0.00668043	0.0069153	0.00877719	0.00664989	0.00689054	0.00576957	0.00690065	0.00577388	0.00576241	0.0069622	0.0066131	0.00624324	0.00722783	0.00498567	0.00518301	0.0035204	0.00636021	0.00667754	0.00558975	0.00610936	0.00597859
		22.0333	141.983		0.00296643	0.0105059	0.012125	0.010057	0.00906261	0.0106712	0.0114859	0.0106811	0.0136208	0.0104568	0.0104918	0.0108523	0.0110197	0.00354966	0.0107951	0.00988942	0.00984513	0.012732	0.00867095	0.00919335	0.00948863	0.0113941	0.0107962	0.00897908	0.0207301	0.00139372	0.00861815	0.00136987	0.0117033	0.00906438	0.0110054	0.00966563
		22.0437	314.17		0.00545739	0.00608281	0.0058337	0.00637198	0.00749788	0.00729875	0.00286709	0.00610657	0.00606068	0.00636362	0.00635287	0.00685058	0.0052868	0.00741374	0.00612505	0.0061313	0.00563182	0.00624623	0.00584811	0.00579572	0.00632971	0.00666342	0.00648214	0.0056415	0.00416205	0.00481515	0.00511444	0.00519643	0.00602463	0.00603509	0.00595727	0.00572958
		22.0729	205.017		0.049347	0.103219	0.0826615	0.0771722	0.0782821	0.0614322	0.0212334	0.0871022	0.0546991	0.0694579	0.0447249	0.0523329	0.0325064	0.0974381	0.0428925	0.0636334	0.0482713	0.0457372	0.0477305	0.0775566	0.0428158	0.0216587	0.0722696	0.0317487	0.0818454	0.0464929	0.0310143	0.0609476	0.0662815	0.0672456	0.046985	0.0525734
		22.5292	290.104		0.00677102	0.00695589	0.00633452	0.00639404	0.00710789	0.00703982	0.00701323	0.00627873	0.00713537	0.00649693	0.00673189	0.00566562	0.0049256	0.00702367	0.00658698	0.00656408	0.0044634	0.00647653	0.00563048	0.00713619	0.00650361	0.00657875	0.00637593	0.0056802	0.00481119	0.00475157	0.00587644	0.00381252	0.00596587	0.00573076	0.00580212	0.00570637
		22.7144	257.303		0.00240935	0.00258529	0.00300724	0.00210527	0.00351026	0.00315447	0.00313895	0.00199558	0.00626395	0.00292292	0.00266853	0.0030195	0.00224409	0.00314767	0.00432414	0.00309981	0.00305946	0.00421342	0.00231451	0.00293525	0.00304032	0.00235372	0.00263886	0.00152013	0.00426295	0.00235855	0.00243497	0.00265214	0.00257601	0.0032262	0.00225345	0.00278933
		22.9363	694.135		0.00393568	0.000170765	0.000460069	0.000134346	0.000121089	0.000273442	0.000565997	0.000191802	0.000294842	3.88719e-05	0.000179484	3.88116e-05	0.000222902	0.00112055	0.000328381	0.000538469	0.000289449	0.00147374	0.00239265	0.000187163	0.000330187	9.22398e-05	0.000123393	0.000233975	0.000367082	0.000264346	0.000141511	0.000258355	0.00159777	0.00167724	0.000272551	0.000646776
		22.9781	492.294		0.00284264	0.0030226	0.00337222	0.00235192	0.00243041	0.003143	0.00313557	0.00295135	0.00205889	0.00240638	0.00297661	0.00245031	0.00175539	0.0028381	0.0021769	0.00266082	0.00235375	0.00190094	0.00228212	0.0028388	0.00264233	0.00308824	0.00143072	0.00132748	0.000457466	0.0017599	0.00359465	0.000359575	0.0014939	0.00143095	0.00288446	0.00198969
		23.0135	284.16		0.00233543	0.0027264	0.00242674	0.00312853	0.00250972	0.00324824	0.00205505	0.00306091	0.0016065	0.00275439	0.00238856	0.00276627	0.00144736	0.00513484	0.00231297	0.00266013	0.00304284	0.0027617	0.00241949	0.00233256	0.00267757	0.00304016	0.00243758	0.00153208	0.00241117	0.00292466	0.00212426	0.00337039	0.00237393	0.00247671	0.00208755	0.00253418
		23.8372	248.094		0.0032639	0.00529651	0.00307417	0.00284814	0.00770024	0.00404873	0.00316823	0.01029	0.00391782	0.00369278	0.00550442	0.00289921	0.00302578	0.00316241	0.00334709	0.00434929	0.00352116	0.00334527	0.00722127	0.00741673	0.00338232	0.00307673	0.00284409	0.00446388	0.00292016	0.00285966	0.00305159	0.00289314	0.0020864	0.00251802	0.00292412	0.00363497
		23.8422	99.0555		0.121846	0.143381	0.155817	0.0827626	0.157441	0.143722	0.104998	0.119287	0.146825	0.14368	0.125646	0.145386	0.108726	0.194505	0.124835	0.13459	0.13121	0.119233	0.10952	0.146544	0.127824	0.144398	0.132165	0.320056	0.11934	0.364015	0.119244	0.0699847	0.14197	0.133455	0.115961	0.152995
		23.8483	273.075		0.00316169	0.0516066	0.00228611	0.0131964	0.00241578	0.00102928	0.000743085	0.0153693	0.00230329	0.000796124	0.00161063	0.000967785	0.00100172	0.00497629	0.00118057	0.00684298	0.00135976	0.000918388	0.00133486	0.000811005	0.00607493	0.000901653	0.000631475	0.00617915	0.00127027	0.000668625	0.00451331	0.00101448	0.0021551	0.000797014	0.000696117	0.00195508
		23.8556	272.063		0.000946082	0.00396139	0.000958729	0.0397605	0.000554779	0.00122783	0.000765096	0.000785282	0.00060854	0.00175544	0.0007217	0.00360337	0.000912757	0.00438131	0.000792391	0.00411568	0.00102452	0.00106567	0.000669977	0.000682971	0.000896601	0.00301088	0.000816779	0.0135735	0.00820211	0.000713338	0.00313458	0.000741942	0.00160868	0.000540265	0.00173169	0.0025609
		23.8912	203.001		0.00145144	0.00142341	0.00295676	0.00110979	0.00225427	0.00223861	0.00655039	0.00119659	0.00279701	0.00148205	0.00182373	0.00410534	0.00116055	0.000505886	0.0014	0.00216372	0.0177752	0.00692202	0.00254691	0.00213914	0.000970996	0.00152545	0.00254993	0.00315329	0.0153583	0.0110493	0.00521404	0.0198769	0.00149957	0.00186879	0.00119562	0.00624303
		23.9012	1029.22		0.000356062	0.00207408	0.000919365	4.03431e-05	0.00118643	4.16412e-05	0.0029852	3.92012e-05	0.00129001	3.88719e-05	0.00245466	3.88116e-05	0.00116882	0.000185581	0.00219341	0.00100083	3.6439e-05	3.87584e-05	3.64965e-05	0.000107929	0.000493849	3.83816e-05	0.000387291	0.0035223	3.61024e-05	0.000870012	0.0001253	0.00029438	0.00220404	0.00191433	0.00381388	0.000927966
		23.933	838.192		0.00385704	0.0106576	0.000716521	4.03431e-05	0.000811946	4.16412e-05	0.00345538	3.92012e-05	0.00251157	3.88719e-05	0.00470156	3.88116e-05	0.000597263	0.0280359	0.0129061	0.00456332	3.6439e-05	3.87584e-05	3.64965e-05	3.93289e-05	0.00274836	3.83816e-05	0.00517787	0.0129861	3.61024e-05	0.00466806	0.000459778	0.000142057	0.00332662	0.00130282	0.00385499	0.00232614
		23.9364	633.153		0.00708775	0.0182636	0.00199734	4.03431e-05	0.00262795	4.16412e-05	0.00737092	3.92012e-05	0.00526517	3.88719e-05	0.00883169	3.88116e-05	0.00197577	0.044888	0.0200163	0.00790155	0.000109315	3.87584e-05	3.64965e-05	0.000501722	0.00545406	3.83816e-05	0.00895045	0.0222252	3.61024e-05	0.00806078	0.00137503	0.00105064	0.0074026	0.00333952	0.0082628	0.00445879
		24.1054	307.037		3.69524e-05	3.88435e-05	0.0163184	4.03431e-05	0.00764392	4.16412e-05	3.90046e-05	3.92012e-05	0.000976397	3.88719e-05	3.80149e-05	0.0102339	3.54233e-05	0.0048634	4.04642e-05	0.00269499	0.0875621	0.000303225	0.0102285	0.00479165	0.00765052	0.000199525	3.52523e-05	0.00236196	7.90045e-05	0.000147756	0.000127765	3.73564e-05	3.62822e-05	3.46669e-05	3.84435e-05	0.0075756
		24.6806	193.108		0.00369751	3.88435e-05	0.00386974	0.00797465	0.00423426	0.00430267	0.00281257	0.00373113	4.1721e-05	3.88719e-05	0.00353659	3.88116e-05	0.00300065	0.00421953	0.0035396	0.00300514	0.00293255	0.00273055	0.00337605	3.93289e-05	0.00251694	0.00220178	3.52523e-05	0.0030148	0.00208954	0.00307886	0.00204518	0.00301232	0.0023675	3.46669e-05	0.00305584	0.00216874
		24.7274	411.087		0.00203338	0.0071334	0.00161293	4.03431e-05	0.00120921	0.000155786	0.00276255	0.000663548	0.00183013	0.000314017	0.00366754	0.000369164	0.000837848	0.0142183	0.00693833	0.0029191	0.000335661	0.000610718	0.000591362	0.000470068	0.001928	0.0012892	0.00275268	0.00730821	0.00130103	0.00312564	0.000482725	0.00116946	0.00347288	0.00125959	0.00270912	0.00192042
		24.7279	232.985		0.00582909	0.0223673	0.00256221	0.00142467	0.00301318	0.000919091	0.00285665	0.00118641	0.00416551	0.000886755	0.0136004	0.00139189	0.00195094	0.0183071	0.00820782	0.00591127	0.00097967	0.00101242	0.000657119	0.00174878	0.00548782	0.000974886	0.00386331	0.00487773	0.00108321	0.00302195	0.00191124	0.00200854	0.004151	0.00346592	0.00361575	0.00259062
		24.7296	428.115		0.0248673	0.0668418	0.0115429	0.00220521	0.0133601	4.16412e-05	0.0282292	0.000772182	0.0244499	3.88719e-05	0.031084	0.00223743	0.0133072	0.129236	0.0637558	0.0274647	0.00291325	3.87584e-05	0.000434554	0.00498729	0.0207481	0.000483001	0.0290331	0.0700865	3.61024e-05	0.0284471	0.00649166	0.00667655	0.0317051	0.016301	0.0331918	0.0167716
		24.7296	429.118		0.00249455	0.0106237	0.00167588	0.000389181	0.00192228	0.000194681	0.00413105	0.000273212	0.00370468	3.88719e-05	0.00443815	3.88116e-05	0.00224997	0.0205328	0.0102923	0.0042	0.000207436	7.95684e-05	3.64965e-05	0.0016634	0.00381136	0.000133065	0.00491768	0.0113381	3.61024e-05	0.0044427	0.00150991	0.000619338	0.00514196	0.00249662	0.00526322	0.00277979
		24.7298	274.012		0.00150183	0.000506006	0.00114344	0.000889642	0.00112317	0.00056599	0.0012277	0.00131106	0.00239823	0.000914374	0.00188485	0.000290017	0.000929904	0.00372108	0.00280318	0.00141403	0.000707212	0.000231621	0.000738537	0.00119753	0.00176428	0.000964619	0.00196792	0.0014122	3.61024e-05	0.00153047	0.000941266	0.00090719	0.00173346	0.00158604	0.00162888	0.00115649
		24.7306	218.969		3.69524e-05	3.88435e-05	0.00103855	0.0020124	0.00171963	0.00199592	0.000609534	0.00140361	0.000527441	0.00449905	0.000635136	0.000705165	0.00134279	0.0022246	4.04642e-05	0.00125534	0.00100879	0.00194921	0.00268018	0.00145183	3.93772e-05	0.000988469	3.52523e-05	0.00012678	0.0023716	0.000380735	0.000179638	0.00113673	0.000271903	0.00158851	0.000899764	0.00100725
		24.7387	254.009		0.00231518	0.00802531	8.9932e-05	4.03431e-05	3.92488e-05	4.16412e-05	0.000196947	0.000330149	0.000148378	3.88719e-05	0.00559074	3.88116e-05	0.000858259	0.00514919	0.00284667	0.00171664	3.6439e-05	0.000917946	0.000271064	0.000416321	0.00213819	0.00140979	0.0012836	0.000316212	3.61024e-05	0.000738788	3.37084e-05	3.73564e-05	0.001243	3.46669e-05	0.000105055	0.000601216
		24.7506	224.077		0.00431723	0.0102037	0.00350994	0.00106071	0.00382675	4.16412e-05	0.00592554	0.000332861	0.00412729	3.88719e-05	0.0063614	0.000373262	0.00514669	0.0203932	0.0103699	0.0050686	0.00116053	3.87584e-05	3.64965e-05	0.00266245	0.00375126	3.83816e-05	0.00452727	0.0123557	3.61024e-05	0.00553753	0.00119272	0.00264591	0.00632699	0.00407382	0.00797469	0.00349057
		24.7506	414.099		0.00170478	0.00848518	0.0148729	0.00747024	0.0164504	0.00238338	0.0151056	0.00292197	0.00878408	0.00330311	0.00947247	0.00219365	0.0255371	0.00144645	0.00627148	0.00842686	0.00275303	0.00134549	0.0041778	0.0101104	0.00275599	0.00187241	0.0017499	0.0104615	0.00196406	0.00368429	0.00132996	0.0115465	0.0102388	0.0176327	0.0191621	0.00671899
		24.7506	824.178		0.000469576	0.00248883	0.00177867	4.03431e-05	0.0020441	4.16412e-05	0.0040729	3.92012e-05	0.0020601	3.88719e-05	0.0024354	3.88116e-05	0.00214488	4.91036e-05	0.00258908	0.00135543	3.6439e-05	3.87584e-05	3.64965e-05	0.000443171	0.000772645	3.83816e-05	0.000673864	0.00315591	3.61024e-05	0.00102158	7.43094e-05	0.000914834	0.00232588	0.00285429	0.00456949	0.00113281
		24.7508	206.048		0.00830821	0.0228358	0.00693263	0.00318562	0.00685474	0.00079984	0.0118187	0.00144514	0.00915416	0.00102012	0.0121786	0.00282573	0.0089941	0.0388491	0.0213773	0.0104387	0.00223211	3.87584e-05	0.00049207	0.00357919	0.00821492	0.00125062	0.00987109	0.0225502	3.61024e-05	0.00979986	0.0027301	0.00489455	0.0124528	0.00885756	0.0145407	0.00676938
		24.7515	248.958		0.00599512	0.0034192	0.00567619	0.00182491	0.00452025	0.000593993	0.00685233	0.00126587	0.00690594	3.88719e-05	0.00176128	0.0016896	0.00374366	0.017152	0.0133961	0.00498902	0.00239811	0.000113313	0.000517078	0.00288466	0.00635126	0.00118558	0.00577425	0.010724	0.000275481	0.00585943	0.00301686	0.00324877	0.00621008	0.00704262	0.00729015	0.00419278
		24.7521	178.986		0.0145412	0.0122202	0.013662	0.0351629	0.0158383	0.0145697	0.015859	0.0179272	0.0130146	0.0156899	0.0128643	0.0122988	0.0324003	0.0174831	0.0186049	0.0174758	0.0153846	0.0177374	0.0121262	0.0150641	0.0163534	0.0135252	0.0137685	0.0131564	0.017159	0.0138091	0.0165712	0.014601	0.0134237	0.0160131	0.0110063	0.0146466
		24.7521	400.082		3.69524e-05	3.88435e-05	0.00458156	0.00671707	0.00545951	0.0061747	0.00221219	0.00181662	0.000720128	0.0419106	0.000566995	0.000622044	0.0139412	0.00306488	4.04642e-05	0.00586026	0.00112511	0.00800498	0.0187109	0.0050221	3.93772e-05	0.00172638	3.52523e-05	0.000241231	0.0114836	7.28627e-05	0.00218795	0.00497314	0.00384631	0.00469497	0.00281232	0.00433177
		24.7599	234.943		3.69524e-05	3.88435e-05	0.00265215	0.00271492	0.0033243	0.00270102	0.00146427	0.00143096	0.0010357	0.00724267	0.000513044	0.000369521	0.00357392	4.91036e-05	0.000658067	0.0018537	0.00129438	0.00298509	0.0044131	0.00254227	3.93772e-05	0.00158455	3.52523e-05	0.000341076	0.00350346	0.000134783	3.37084e-05	0.00267323	0.000888275	0.00370967	0.0017478	0.0017284
		24.7605	605.125		3.69524e-05	3.88435e-05	0.00217861	0.00211535	0.0029827	0.000546893	0.00147047	0.000219715	0.000242306	0.00140762	0.000274901	3.88116e-05	0.00585273	4.91036e-05	0.000115603	0.00117137	0.000174532	0.000357425	0.00121903	0.00231806	3.93772e-05	0.00011738	3.52523e-05	0.00030029	0.000737298	3.51956e-05	3.37084e-05	0.00217879	3.62822e-05	0.00274846	0.00234047	0.000844771
		24.7705	619.14		0.000704342	0.00356626	0.00400637	0.0010922	0.00434159	4.16412e-05	0.00529755	0.000193475	0.00288505	3.88719e-05	0.00372364	3.88116e-05	0.00557941	0.000235922	0.00269503	0.00229601	0.000401145	3.87584e-05	8.71393e-05	0.00190306	0.000668768	3.83816e-05	0.000543663	0.00447685	3.61024e-05	0.00126874	0.000242906	0.00223475	0.00179013	0.00532	0.00710224	0.00174351
		24.7715	153.074		0.0184783	0.076685	0.00516146	0.00476874	0.00526842	0.00499721	0.00518552	0.0048901	0.0104376	0.00835097	0.0478164	0.012327	0.00410692	0.0573227	0.0240773	0.0193249	0.00442342	0.00433549	0.00398171	0.00952998	0.0153927	0.00508334	0.0118171	0.0067477	0.00416107	0.00762176	0.00389437	0.00462947	0.0108189	0.00535957	0.00437887	0.00681171
		24.7728	264.932		0.00533643	0.0120183	0.00411939	4.03431e-05	0.00382096	4.16412e-05	0.00653415	3.92012e-05	0.00480678	3.88719e-05	0.00880656	0.000441321	0.00328623	0.0163123	0.0123829	0.00520168	0.00184523	3.87584e-05	3.64965e-05	0.00200093	0.00535889	3.83816e-05	0.00423294	0.00847899	3.61024e-05	0.00546579	0.00268469	0.00328122	0.00542025	0.00587496	0.00553601	0.00335531
		24.8213	351.015		0.000905404	0.00325232	0.000787021	0.0327976	0.000352725	4.16412e-05	0.000242224	0.000469652	0.000193198	0.00257058	3.80149e-05	0.00232257	0.00043229	0.0105262	4.04642e-05	0.00366479	0.000248192	0.000676283	3.64965e-05	0.000144233	0.000240784	0.00362777	3.52523e-05	0.017993	0.0130692	0.000816277	0.00356909	0.000148123	0.000964437	3.46669e-05	0.00142259	0.00286843
		25.5629	110.06		0.0260457	0.0967988	0.0268649	0.034363	0.0221597	0.0219018	0.0208038	0.0211968	0.0320985	0.0219216	0.0470881	0.0221667	0.01562	0.0590288	0.0245063	0.0328376	0.0312104	0.0417613	0.0272615	0.0643623	0.0286601	0.0766582	0.0297642	0.0180823	0.0158278	0.0217381	0.0192576	0.0210726	0.0139938	0.0196329	0.0195251	0.0299205
		25.6129	319.131		0.00161461	0.00124921	0.00104974	0.0013532	0.00127806	0.00156408	0.00148637	0.00153219	0.0012222	0.00145542	0.00184678	0.00187108	0.00108647	0.00160255	0.00210368	0.00148771	0.00264514	0.00164737	0.000987874	0.00142922	0.00167144	0.00127359	0.00135654	0.000371432	0.000984511	0.00144107	0.00221597	0.00170522	0.0016176	0.0013111	0.00152607	0.00147894
		25.6604	230.011		0.00075283	0.00697626	0.00585429	0.00279179	0.00174872	0.0045694	0.00203948	0.00120147	0.000951843	0.00159084	0.00472519	0.00314732	0.00303263	0.00321324	0.00220456	0.00298666	0.00146829	0.00224426	0.00491392	0.00453574	0.00244198	0.00329713	0.00153148	0.00144526	0.00365671	0.00520921	0.00175891	0.00229789	0.00293799	0.00458071	0.00312603	0.0030297
		25.6656	265.886		0.000588708	0.00294	0.00168729	0.00199406	0.00222344	0.000986093	0.00154019	0.00192939	0.00312074	0.00229026	0.00238193	0.00155987	0.00230374	0.0020602	0.00300838	0.00204095	0.00209481	0.00183164	0.00194105	0.00237925	0.00213115	0.00249552	0.000835287	0.00141608	0.00189587	0.00108473	0.00106704	0.00167393	0.00154464	0.00307005	0.00170211	0.00181088
		25.7347	319.283		0.00230127	0.000901109	0.00539639	0.00224308	0.00140336	0.00223518	0.0027341	0.00194213	0.00149817	0.00153716	0.00161268	0.00187569	0.00193961	0.00268188	0.00194859	0.00215003	0.00691669	0.00133375	0.00167872	0.00209297	0.00373129	0.00291486	0.00112809	0.00223726	0.00560358	0.00320522	0.00204503	0.00147548	0.00109958	0.00150604	0.00220923	0.00261185
		25.9793	365.319		0.00546854	0.00422509	0.00207029	0.00243163	0.00531799	0.00381113	0.00207419	0.00359837	0.001548	0.00751406	0.00245243	0.00303001	0.00679367	0.00784382	0.00380219	0.00413209	0.00421863	0.00346597	0.0066198	0.00445436	0.00384624	0.00297277	0.00464969	0.00332313	0.00139487	0.00297488	0.00356406	0.0043175	0.00713796	0.00528187	0.00305884	0.00408537
		26.4213	165.113		0.0111215	0.0271404	0.0195198	0.0196658	0.0302266	0.0288522	0.0129962	0.0314458	0.00874049	0.0186981	0.0159548	0.0198712	0.0129908	0.0137057	0.0109639	0.0187929	0.0139271	0.0165852	0.0310524	0.114517	0.0166939	0.0103548	0.0202612	0.0253158	0.0133542	0.026071	0.0151086	0.0165442	0.0219763	0.0195218	0.00580022	0.0244723
		26.5458	228.032		0.00865057	0.0457212	0.000644324	0.000297752	3.92488e-05	0.000168477	0.00214231	0.000234607	0.00241973	0.00011885	0.0540148	3.88116e-05	0.00111207	0.0729515	0.0148585	0.0135608	0.00241133	0.000694367	3.64965e-05	0.000223269	0.0180392	3.83816e-05	0.00367384	0.00410677	3.61024e-05	0.002963	0.000199401	0.000321025	0.00654071	0.000778726	0.002325	0.00282584
		28.3472	255.21		0.0148135	0.00859217	0.0294143	0.0354256	0.0112741	0.0195078	0.00784087	0.0190071	0.0295572	0.0318669	0.0039684	0.0416129	0.0409875	0.0121382	0.0185944	0.0216401	0.00447722	0.00995835	0.0252418	0.0181545	0.0377454	0.019926	0.0562837	0.00965492	0.0155082	0.0036835	0.0137684	0.0194121	0.0738136	0.0245395	0.0216624	0.0235886
		29.202	816.706		0.00529957	0.00668009	0.0030225	0.00404589	0.00584759	0.00764191	0.00324406	0.00421845	0.00233441	0.00235765	0.00318348	0.00327868	0.00672649	0.00574648	0.00506733	0.00457964	0.00723679	0.00875776	0.00384084	0.00103914	0.00166011	0.00500693	0.00457213	0.0082263	0.00418214	0.00511132	0.00307054	0.00446141	0.00724601	0.00364662	0.00702874	0.00500579
		29.2088	920.768		0.0244733	0.0132647	0.0138715	0.00584362	0.0100746	0.0216167	0.0112649	0.013052	0.00856963	0.0172016	0.00780199	0.00814841	0.0113468	0.0111497	0.0114228	0.0126068	0.010179	0.0189048	0.00849618	0.00819536	0.0133994	0.0256678	0.0114411	0.0214569	0.0138735	0.00653103	0.00920447	0.0183875	0.0119624	0.0112998	0.00941846	0.0132279
		29.2201	897.77		0.0265806	0.0281513	0.0424024	0.0141132	0.0256588	0.0414066	0.0285643	0.0318751	0.0261312	0.0376248	0.0192702	0.0218089	0.0293464	0.0405102	0.0291097	0.0295036	0.0184801	0.0357282	0.0209098	0.0154164	0.0303493	0.0491644	0.026086	0.0535058	0.0202129	0.024107	0.0268083	0.0322491	0.0205794	0.0212957	0.0226651	0.0278372
		29.2333	664.456		0.0958595	0.0781619	0.0713749	0.078957	0.0610544	0.101614	0.132857	0.0844006	0.103965	0.0772675	0.0772459	0.0750722	0.0641831	0.083426	0.112002	0.0864961	0.0909176	0.0680027	0.0949718	0.154637	0.0717797	0.0958816	0.0494213	0.070912	0.0962427	0.0761128	0.0856236	0.0515068	0.0685066	0.0524481	0.0765431	0.0802338
		29.2333	818.722		0.0099605	0.0192583	0.00782197	0.00695246	0.016611	0.0165863	0.012494	0.0103459	0.0107844	0.0099636	0.00751821	0.0111533	0.019526	0.0150083	0.0148619	0.0125897	0.016255	0.0303842	0.0083399	0.00384886	0.00562758	0.0124888	0.0112501	0.0178387	0.0197257	0.0181077	0.00971023	0.0121211	0.0217532	0.0129247	0.0173165	0.0145128
		29.2333	896.768		0.0471038	0.043767	0.0702112	0.0237774	0.0537969	0.0719364	0.0406977	0.0491422	0.0443818	0.0629754	0.0310704	0.036285	0.0460315	0.0694001	0.0438203	0.0489598	0.0337079	0.0693349	0.0341487	0.03021	0.0511798	0.0778166	0.0399144	0.104776	0.0367468	0.0392478	0.0435176	0.055421	0.0354523	0.033922	0.0439623	0.0486238
		29.234	871.756		0.0251526	0.0271058	0.0357287	0.0149888	0.0314552	0.041804	0.0219115	0.0179766	0.0259854	0.0251981	0.0155681	0.0193617	0.0285147	0.0493038	0.0192278	0.0266189	0.0235225	0.0527726	0.0180065	3.93289e-05	0.0209233	0.0404532	0.0163974	0.0509516	0.0326187	0.0233629	0.0230247	0.0294896	0.0302629	0.0242843	0.0195557	0.0270444
		29.2398	686.569		0.00523935	0.00807855	0.0104613	0.00688937	0.0106298	0.00989068	0.00861032	0.0129345	0.0040461	0.0110099	0.00366105	0.0127408	0.0113373	0.00988162	0.00685524	0.00881773	0.00449499	0.0107431	0.0120875	0.0126836	0.0085338	0.00471515	0.0148373	0.00355104	0.0106563	0.00808576	0.0018857	0.00654753	0.00935339	0.0144974	0.00703314	0.00864704
		29.2451	547.401		0.0563927	0.121377	0.0803576	0.00264845	0.00737989	0.00812036	0.015114	0.0111884	0.0297	0.0461969	0.037798	0.0165321	0.0169692	0.00410242	0.00668689	0.0307042	0.0198619	0.00334051	0.0399764	0.0603759	0.0280652	0.0252657	0.0242651	0.00895909	0.025003	3.51956e-05	0.00690203	0.0162392	0.0801042	0.098932	0.0342717	0.0314398
		29.2505	819.723		0.00603404	0.0113781	0.00333165	0.00423807	0.00862937	0.00831673	0.00589245	0.00486879	0.0065273	0.00377201	0.00502069	0.00639838	0.00973245	0.00909546	0.00836361	0.00677327	0.00827462	0.0132838	0.00363927	0.00580208	0.00353141	0.00826746	0.00692936	0.0108195	0.0106147	0.0111539	0.00321586	0.00688895	0.00934602	0.00754621	0.008584	0.00785981
		29.2505	922.781		0.0404944	0.0244157	0.0254769	0.00770814	0.0163633	0.0315675	0.0199856	0.0293284	0.0192048	0.030692	0.0132918	0.0193717	0.0165913	0.0236384	0.0188541	0.0224656	0.0174799	0.0362667	0.0187753	0.0136494	0.031069	0.0420876	0.0241857	0.0312495	0.0216287	0.0147614	0.016189	0.0323566	0.017041	0.0223058	0.0234253	0.0241647
		29.2534	845.739		0.0171325	0.0281033	0.0131529	0.00874004	0.0185167	0.0219851	0.0125352	0.0104535	0.00914268	0.0167521	0.00839257	0.0129457	0.0233681	0.0253072	0.0149199	0.0160965	0.0192257	0.0313221	0.0129398	0.0118395	0.0120782	0.0174564	0.00926745	0.0256742	0.016765	0.0173794	0.0108372	0.022057	0.0213434	0.0122327	0.0170333	0.0171634
		29.2586	844.737		0.0298547	0.0438782	0.0243649	0.0151742	0.038786	0.0456558	0.0251071	0.0203755	0.0275633	0.028846	0.0246429	0.0254218	0.0388078	0.0451175	0.034231	0.0311884	0.0354633	0.06243	0.0237938	0.0184796	0.0195745	0.0363546	0.0270574	0.0469475	0.0340666	0.032218	0.0207189	0.0406145	0.0411451	0.0197505	0.0312333	0.0326565
		29.261	870.75		0.0440604	0.0583727	0.0623062	0.0241032	0.052222	0.0794077	0.0459299	0.0459494	0.0504654	0.0591018	0.0362114	0.043521	0.0655728	0.0781403	0.0476355	0.0528667	0.0484926	0.0866297	0.0439599	0.0112459	0.0494217	0.0629803	0.0372794	0.083338	0.0501861	0.0503835	0.0422603	0.0740871	0.0553703	0.0442538	0.0494705	0.0526239
		29.2632	564.428		0.336192	0.622372	0.411263	0.0218418	0.0412358	0.0564585	0.0860231	0.0625078	0.172262	0.250447	0.228524	0.0846546	0.0908396	0.0364741	0.0437719	0.169658	0.104402	0.0412443	0.221895	0.325888	0.135903	0.137209	0.138966	0.0653689	0.146799	0.0205876	0.0379124	0.085104	0.431631	0.507699	0.192045	0.172844
		29.28	548.403		0.0216573	0.0436539	0.0342615	0.00294535	0.0126492	0.010436	0.0117153	0.00858989	0.0114727	0.0217176	0.0150321	0.0172726	0.00925941	0.0134143	0.00643867	0.0160344	0.0141083	0.0113371	0.0273111	0.00665261	0.0167891	0.0142865	0.0115053	0.0124707	0.0141712	0.00761139	0.00901323	0.0134077	0.0257292	0.0364521	0.0150302	0.0157251
		29.2803	684.554		0.00744052	0.0150086	0.0158427	0.00936047	0.0112292	0.0125167	0.00757905	0.0179454	0.00615062	0.0137345	0.00375529	0.0206023	0.0199302	0.00951639	0.00807847	0.0119127	0.00286782	0.0123981	0.0161334	0.0151118	0.0114991	0.00631981	0.017826	0.00441741	0.0147388	0.0100131	0.00184719	0.00585849	0.0098558	0.0189007	0.00898014	0.0104512
		29.2807	776.231		0.00271842	0.00415	0.00437091	0.00388832	0.00485562	0.00360197	0.00244683	0.00595531	0.00628188	0.00370864	0.00114718	0.00295792	0.00464628	0.0022544	0.00435226	0.0038224	0.00372103	0.0038788	0.00291228	0.000909284	0.00244252	0.00248379	0.00341621	0.00389075	0.00220316	0.00396108	0.00268385	0.00295989	0.00162988	0.0040137	0.0024752	0.00290543
		29.3274	647.456		0.00515819	0.000595602	3.74343e-05	0.00352521	0.00125619	0.00137652	0.000573516	0.00242147	0.00283681	0.00323004	0.00397432	3.88116e-05	0.00166228	0.00433792	0.00238135	0.00222704	0.00520154	0.00435437	0.000827687	3.93289e-05	0.00170531	0.00138949	0.00040959	0.00488396	0.00209255	0.00202685	0.00184719	0.00492359	0.00270917	0.00178977	0.002368	0.00243789
		29.3274	777.231		0.00172922	0.00267476	0.00193436	0.00320624	0.00306793	0.00257444	0.00163185	0.00473406	0.00389445	0.00201569	0.00120768	0.00243251	0.0034953	0.00216544	0.00226777	0.00260211	0.00254093	0.00280311	0.00186087	0.000848608	0.00180725	0.00217295	0.00224995	0.00374975	0.00135867	0.00241369	0.00189413	0.00180351	0.000534775	0.00227081	0.0019653	0.00201829
		29.3274	851.246		0.000929221	0.00229494	0.00155722	0.00207078	0.00260611	0.00244659	0.00072022	0.00373356	0.00326911	0.000991139	0.000397633	0.00241736	0.000844766	0.00143046	0.000353327	0.0017375	0.00247128	0.0013739	0.00128413	3.93289e-05	0.00104121	0.000734079	0.00134285	3.87768e-05	0.000445319	0.00123285	0.000624921	0.000211264	0.000234138	0.0016487	0.000644046	0.00089112
		29.5362	850.247		3.69524e-05	0.00290337	0.00168722	0.00370605	0.00361209	0.00106701	3.90046e-05	0.00534945	4.1721e-05	0.0030435	0.000409091	0.00153208	3.54233e-05	0.00132169	0.000382037	0.00167778	0.00275656	0.00141246	0.00118156	3.93289e-05	0.000673801	3.83816e-05	3.52523e-05	0.000790177	0.000513092	3.51956e-05	0.00111966	3.73564e-05	0.000251947	0.00234603	3.84435e-05	0.000751283
		29.8888	207.017		0.0492227	0.0557319	0.0456239	0.072743	0.0635751	0.0335944	0.064572	0.0402825	0.0748668	0.0676794	0.0741541	0.0331787	0.0627875	0.0690916	0.0680001	0.0583403	0.0649847	0.0303151	0.0587174	0.0403794	0.0408991	0.0557533	0.0465934	0.0512166	0.0607289	0.0520339	0.0540471	0.0494374	0.054214	0.0565881	0.0588417	0.05165
		29.9815	660.556		0.0103993	0.0170656	0.0186477	0.0100955	0.027543	0.0415085	0.017294	0.021227	0.0087515	0.0210093	0.0080312	0.0201662	0.0205769	0.0128937	0.00786291	0.0175382	0.00466358	0.0178593	0.0174208	0.0159641	0.0186609	0.00794973	0.0259076	0.0141006	0.0207247	0.0144787	0.0074565	0.0112247	0.0139225	0.025357	0.0140299	0.0153147
		30.0543	599.502		0.00956479	0.0198715	0.043638	0.0208705	0.0298522	0.021445	0.023568	0.0285614	0.0206389	0.0284905	0.010923	0.0284383	0.0412148	0.0290466	0.0249731	0.0254064	0.0113985	0.0269809	0.0307378	0.0242398	0.0294759	0.0224529	0.0209872	0.0204977	0.024095	0.027987	0.0198497	0.0150736	0.0172354	0.0264112	0.0167076	0.0222753
		30.0548	924.796		0.0276789	0.0184491	0.0155718	0.00514909	0.0140201	0.0254026	0.0224163	0.0230928	0.0164943	0.0196257	0.0155715	0.0163853	0.012192	0.0236772	0.018481	0.0182805	0.0136353	0.0275207	0.0110006	0.0106994	0.0226093	0.0379974	0.0202864	0.0219561	0.0153277	0.0109715	0.0103086	0.0265883	0.0120591	0.0208005	0.0210148	0.0188517
		30.0743	658.538		0.00968231	0.0142536	0.0213952	0.0108945	0.0233301	0.0369105	0.0120415	0.0165092	0.00721213	0.0242379	0.00545448	0.0179549	0.0209528	0.00880056	0.00772361	0.0158235	0.00491361	0.0154731	0.0158876	0.013994	0.0200946	0.00670216	0.0234095	0.0158143	0.0239106	0.0145146	0.00842763	0.0124111	0.0117857	0.0217776	0.00831149	0.0144952
		30.0846	355.069		0.0167015	0.0317311	0.0183735	0.0249554	0.0252224	0.025387	0.0190521	0.031472	0.0289139	0.0239966	0.0144954	0.0188797	0.02908	0.0273213	0.0266887	0.0241514	0.0290025	0.0230736	0.022571	0.0248556	0.0189647	0.0191008	0.0160729	0.0251972	0.0158038	0.0252409	0.0234831	0.0135699	0.0155281	0.0267288	0.0186734	0.0211911
		30.0846	821.74		0.00543417	0.0157087	0.0024597	0.00210832	0.00996325	0.0136892	0.00738983	0.00595745	0.0106535	0.00518133	0.00619078	0.00792616	0.013416	0.0122494	0.0105456	0.00859156	0.00919285	0.0219785	0.00258206	0.00772499	0.00518821	0.00971257	0.00909558	0.0189959	0.0172801	0.0142995	0.00616709	0.00928292	0.011806	0.00969905	0.0144213	0.0111618
		30.089	820.737		0.0132811	0.0283572	0.00898731	0.00535851	0.0248458	0.0236406	0.0172002	0.012791	0.0201336	0.0122008	0.0177922	0.0188259	0.0332839	0.0275855	0.0221547	0.0190959	0.0192228	0.0431132	0.0116536	0.01803	0.00710127	0.0183617	0.0179261	0.0323987	0.0344722	0.0310435	0.0106983	0.0226445	0.0225108	0.0218366	0.0250195	0.0224022
		30.089	899.788		0.0385292	0.0382715	0.0646323	0.0244657	0.0514091	0.048213	0.0520999	0.0529225	0.0481827	0.0419934	0.0440921	0.039761	0.0394621	0.0672368	0.0475418	0.0465875	0.0325822	0.0599755	0.02845	0.0318834	0.0505573	0.0782837	0.0421693	0.0659639	0.0237683	0.0465844	0.0530627	0.0411311	0.0317469	0.0315449	0.0404261	0.0438753
		30.0962	602.52		0.00890309	0.0188694	0.0355112	0.016702	0.0376227	0.0148542	0.0172151	0.0364641	0.0191771	0.0302241	0.0182828	0.0291029	0.0389106	0.0197208	0.0247047	0.0244177	0.010603	0.0192167	0.0331023	0.0363207	0.0289931	0.0116676	0.0222121	0.00972237	0.0125509	0.0206809	0.0142851	0.0161597	0.0219088	0.0326502	0.0124548	0.0201686
		30.0977	898.782		0.0704219	0.0734866	0.119608	0.0419998	0.0857711	0.0874608	0.0865838	0.0817966	0.0892539	0.0738556	0.0754428	0.0655734	0.0693429	0.117172	0.0893591	0.0818085	0.049527	0.100212	0.0609275	0.0533956	0.0907813	0.139374	0.0680815	0.11012	0.0445564	0.0806726	0.0913836	0.0863472	0.051818	0.0608613	0.0698981	0.077197
		30.0982	575.503		0.0260231	0.0487105	0.0558552	0.0278354	0.0541672	0.0477619	0.0489101	0.0541297	0.0482611	0.0431091	0.0299968	0.0565512	0.0635164	0.0439359	0.0463604	0.0463416	0.0337765	0.056926	0.0519647	0.0650943	0.0447717	0.0437585	0.0507923	0.0425391	0.0543436	0.0484992	0.0378066	0.0334642	0.0392477	0.0472057	0.0404116	0.0460401
		30.0982	846.75		0.0689489	0.0986185	0.0646751	0.0253242	0.0883974	0.0886496	0.0719884	0.0740664	0.0832949	0.0574687	0.0631086	0.0799887	0.0904317	0.103251	0.092715	0.0767284	0.0782824	0.151563	0.0613777	0.0630067	0.07509	0.0899513	0.0704316	0.0902356	0.0877128	0.0872285	0.051019	0.101702	0.0821721	0.0703217	0.0879178	0.0832008
		30.0982	847.756		0.0355719	0.0550709	0.0349571	0.0138228	0.0465431	0.0473942	0.0436883	0.0372222	0.045294	0.0299968	0.035672	0.0432595	0.0516516	0.0564825	0.0520835	0.041914	0.0434165	0.0845195	0.0339702	0.0366286	0.0416253	0.0501762	0.0407127	0.0505132	0.0463271	0.0451271	0.028729	0.0571653	0.042097	0.0402855	0.0467433	0.0458691
		30.0982	872.766		0.13008	0.166921	0.307279	0.0746877	0.193585	0.187545	0.188258	0.227298	0.220815	0.167821	0.139004	0.18811	0.184665	0.237853	0.215059	0.188599	0.142965	0.276254	0.166239	0.136945	0.23731	0.273722	0.152835	0.189075	0.136101	0.179214	0.180117	0.217864	0.130539	0.157572	0.172049	0.183253
		30.0982	873.77		0.0746045	0.100169	0.183086	0.0421168	0.10971	0.112017	0.114614	0.140586	0.132668	0.0991838	0.0863418	0.110595	0.108672	0.141189	0.130786	0.112422	0.0843695	0.161692	0.0987812	0.0849242	0.140385	0.164826	0.0915194	0.110626	0.0814398	0.107435	0.10779	0.130569	0.076404	0.0881917	0.104836	0.108919
		30.0982	264.089		0.00255999	0.0023862	0.00337735	0.00279639	0.0025864	0.00344969	0.00242253	0.00438942	0.00352091	0.00341457	0.00287373	0.00252347	0.00356765	0.00339494	0.00338473	0.00310986	0.00375707	0.00506683	0.00292409	0.00619751	0.00318688	0.00379445	0.00233937	0.0032444	0.00226872	0.00256734	0.00128234	0.00236972	0.00139756	0.00251983	0.00193131	0.00298983
		30.0988	356.068		0.00415558	0.00693904	0.00597007	0.00680297	0.00683287	0.00666212	0.00485767	0.0092953	0.00807814	0.00555342	0.00385861	0.00503712	0.00843882	0.00586205	0.00550562	0.00625663	0.00986521	0.00683346	0.00696658	0.00712594	0.00418936	0.00546363	0.00489559	0.00716535	0.00416725	0.00631739	0.00678834	0.00475829	0.00293317	0.00680571	0.00551659	0.00598612
		30.0988	603.534		0.0214888	0.0337434	0.0369137	0.0263462	0.0729696	0.0412352	0.0598737	0.0576876	0.0384825	0.0519876	0.0400458	0.0497333	0.0639061	0.0490401	0.0529995	0.0464302	0.0169864	0.0303006	0.0528843	0.0737558	0.0388058	0.0352313	0.0420184	0.0275336	0.0445054	0.0487909	0.031589	0.0282959	0.0537304	0.069959	0.0411766	0.0423709
		30.0988	604.538		0.00937345	0.0162943	0.0163294	0.0101502	0.0299354	0.0174959	0.0242779	0.0230034	0.0146689	0.0234483	0.0198716	0.0225148	0.0269878	0.0183205	0.0222689	0.0196627	0.011427	0.0127894	0.020706	0.0293059	0.014457	0.01347	0.0180545	0.0110555	0.0177768	0.0222957	0.0145831	0.0110636	0.021613	0.0301644	0.0158903	0.0176435
		30.0988	643.526		0.00360996	0.00579556	0.00692574	0.00421772	0.0112333	0.0151103	0.00821312	0.00953293	0.004929	0.0123159	0.00293568	0.00993046	0.00980922	0.00471049	0.0028437	0.0074742	0.00232743	0.00676532	0.00933887	0.00792903	0.00689966	0.00293902	0.0101319	0.0070481	0.0105537	0.00487386	0.00302873	0.00649444	0.00618539	0.0119148	0.0059301	0.00682403
		30.105	601.517		0.0273448	0.0581492	0.0943283	0.0485119	0.100516	0.0603246	0.0750432	0.0897024	0.0691239	0.0788068	0.0525358	0.0941159	0.107708	0.0742272	0.0739863	0.0736283	0.0345938	0.0727079	0.0799546	0.0862973	0.0793429	0.0553458	0.0674186	0.0422548	0.0584255	0.0802615	0.0496937	0.0442577	0.0580896	0.0898263	0.0523214	0.0633861
		30.1118	634.538		0.010602	0.034738	0.0903362	0.0424992	0.0666651	0.0469187	0.0343229	0.052095	0.0268417	0.0539757	0.0178734	0.0586668	0.0821176	0.0380979	0.0291069	0.0456571	0.0129097	0.0321911	0.0586431	0.05096	0.0512685	0.0218123	0.0445823	0.0285395	0.0452685	0.0581454	0.0158166	0.0222517	0.0284247	0.046288	0.0254308	0.0361688
		30.1118	636.554		0.0247306	0.0763427	0.133856	0.0687169	0.1458	0.0759346	0.0798212	0.10597	0.0702708	0.0884267	0.0509814	0.120515	0.140274	0.0846821	0.074029	0.0893568	0.0314231	0.0689205	0.0982242	0.126746	0.0935537	0.038139	0.0918955	0.0351351	0.0644022	0.0969782	0.0391515	0.0443456	0.0642063	0.11123	0.0581694	0.0708347
		30.1118	637.559		0.00958785	0.0311794	0.0603743	0.0263625	0.0616185	0.0290377	0.0301296	0.0437106	0.0280395	0.0408039	0.01967	0.0537005	0.0621731	0.0333537	0.0244478	0.0369459	0.0134986	0.0297265	0.042938	0.0568391	0.0378332	0.0140532	0.038337	0.0147436	0.0282679	0.0445381	0.0164705	0.0177431	0.0261258	0.0464936	0.0306649	0.0305515
		30.1123	223.063		0.0171026	0.0264353	0.0191226	0.0224105	0.0273141	0.0305116	0.019128	0.02864	0.0211713	0.0295376	0.0192637	0.0234842	0.0268239	0.0310967	0.0320282	0.024938	0.0265455	0.0247478	0.0235256	0.0150178	0.0201549	0.0216581	0.0161119	0.0293052	0.0122524	0.0235432	0.0276452	0.0248662	0.0197146	0.0185141	0.0256467	0.0219499
		30.1123	249.057		0.000156678	3.88435e-05	0.00291242	0.00527083	3.92488e-05	4.16412e-05	0.00372519	0.000955928	0.00173532	3.88719e-05	0.00932903	0.000602658	0.00409082	4.91036e-05	0.00325303	0.00214931	0.00130005	0.000807227	3.64965e-05	0.000619141	0.000849599	3.83816e-05	0.000549445	0.000323835	0.000437013	0.000370847	0.000897014	0.00313855	3.62822e-05	0.000672469	0.00250117	0.000838501
		30.1123	322.076		0.0116683	0.0164771	0.0150347	0.014375	0.0129385	0.01325	0.00958528	0.0174693	0.0124965	0.0133232	0.00933616	0.00961769	0.0175819	0.0151791	0.0149946	0.0135552	0.0147725	0.0142133	0.0142433	0.00723627	0.012531	0.0128256	0.0106446	0.0143263	0.00941261	0.0145104	0.0126416	0.0105195	0.00758053	0.0154107	0.0128872	0.0122504
		30.1123	357.065		0.00376386	0.00452713	0.0119667	0.00411184	0.00403974	0.00411682	0.00277653	0.00474639	0.00412523	0.00396555	0.00199638	0.00290182	0.00467031	0.00375995	0.00426149	0.00438198	0.00447986	0.004399	0.0056659	0.00360079	0.00532108	0.00291751	0.00286995	0.00357997	0.00244022	0.00369786	0.00384722	0.00268359	0.00266615	0.00376718	0.00331909	0.00368369
		30.1123	635.542		0.00500741	0.0173848	0.037982	0.0181873	0.0283683	0.0210299	0.0137942	0.0255726	0.0111067	0.0254419	0.00812591	0.0275915	0.0378146	0.0192469	0.012746	0.0206266	0.00597525	0.0144206	0.0258613	0.0221586	0.0233035	0.00611754	0.0186363	0.0118513	0.0195042	0.0264726	0.00822015	0.0116499	0.0125133	0.0210812	0.0117374	0.0159669
		30.1123	639.574		0.00393799	0.0195969	0.020739	0.0110754	0.0354676	0.0173641	0.0183019	0.0192558	0.0164963	0.0202476	0.0153707	0.0281585	0.0268128	0.0166904	0.0212257	0.0193827	0.00526327	0.0149863	0.0179815	0.0334168	0.0172847	0.00811443	0.0225511	0.00827892	0.0142999	0.0181311	0.00817989	0.0083328	0.0182903	0.0292093	0.0150216	0.0159561
		30.1144	618.516		0.00319155	0.00835442	0.0203267	0.00981232	0.0135515	0.00983926	0.0102284	0.0104147	0.00577321	0.0125919	0.00539171	0.0152261	0.0217127	0.0131025	0.00767727	0.0111463	0.00335515	0.00703944	0.0129977	0.0141733	0.0121333	0.005368	0.0100744	0.00788805	0.00974988	0.0132651	0.00531937	0.00617238	0.00723414	0.0129569	0.00686704	0.00897295
		30.115	297.082		0.00565096	0.0113334	0.00961605	0.00787955	0.0115118	0.0108815	0.0102863	0.0103586	0.00984245	0.0105985	0.00802603	0.00712154	0.00946343	0.01117	0.0100815	0.00958811	0.0100821	0.0112008	0.00922034	0.00829342	0.00992754	0.00985341	0.00671798	0.00869848	0.00637715	0.00644482	0.00939758	0.00507282	0.00655818	0.00824687	0.00772993	0.00825476
		30.115	638.569		0.0141518	0.042614	0.0485699	0.0281649	0.0826117	0.043289	0.044929	0.0471958	0.0458036	0.0458477	0.0360777	0.0623293	0.0699132	0.041436	0.0443843	0.0464878	0.0143933	0.0300403	0.0445575	0.0827819	0.0391212	0.0184591	0.0501755	0.0208248	0.033584	0.0485551	0.0206934	0.0219277	0.0454697	0.0692201	0.0418797	0.0387789
		30.115	900.797		0.0541105	0.0613065	0.091182	0.0355303	0.0768553	0.0566482	0.0884723	0.0860805	0.0963769	0.0529107	0.0811088	0.0668045	0.0567355	0.113419	0.0927996	0.0740227	0.0522191	0.0933718	0.0492233	0.0636179	0.078974	0.132134	0.065208	0.0745597	0.0353665	0.0754968	0.0896523	0.073913	0.0476316	0.061832	0.0713643	0.070971
		30.1202	619.526		0.00194439	0.0133455	0.0202024	0.0123614	0.0271032	0.0125564	0.0150323	0.0179943	0.0111531	0.0158364	0.00698053	0.0223547	0.0255684	0.0155466	0.0121705	0.0153433	0.00510106	0.00772399	0.0189614	0.0218481	0.016584	0.00770025	0.0142189	0.00782616	0.0137045	0.0191113	0.010673	0.00712532	0.0111701	0.0196064	0.00927089	0.0127084
		30.1229	532.41		0.840901	1.36913	0.929339	0.048326	0.0912484	0.113853	0.18282	0.106037	0.341182	0.58118	0.566279	0.162149	0.217694	0.108995	0.0808476	0.382665	0.251992	0.110746	0.561055	0.711899	0.308751	0.32829	0.316791	0.165057	0.340865	0.0307902	0.0766792	0.160386	0.978138	1.03761	0.376783	0.383722
		30.123	901.799		0.0301761	0.0345275	0.0452289	0.0196999	0.0440892	0.0294054	0.0503482	0.0483896	0.0521098	0.0281691	0.0476121	0.0332659	0.0325321	0.0612206	0.0506619	0.0404957	0.0289005	0.0463898	0.0261437	0.0288582	0.043329	0.0699254	0.0324851	0.0353954	0.0203347	0.0437982	0.0485802	0.0385595	0.0256661	0.0343852	0.0387611	0.0374341
		30.1232	314.276		0.00674804	0.0173301	0.0242517	0.0127724	0.021809	0.0187764	0.0164328	0.0161396	0.0124576	0.0149819	0.0144202	0.0229423	0.0252438	0.0136858	0.0144006	0.0168262	0.00180237	0.00928736	0.0171431	0.0274855	0.0162454	0.00892203	0.0174452	0.016378	0.027028	0.0185234	0.0121447	0.00766277	0.0143151	0.0246494	0.0130344	0.0154711
		30.1309	367.334		0.041677	0.022874	0.0293436	0.0129792	0.0209137	0.0369054	0.048865	0.0314997	0.0130438	0.052155	0.0178209	0.0367443	0.0160037	0.0174837	0.0225785	0.0280592	0.0200816	0.0183826	0.0345921	0.0164904	0.0455954	0.0344481	0.0153059	0.0258789	0.01767	0.00529983	0.0282951	0.0366542	0.00506179	0.0171066	0.0322186	0.0235387
		30.1317	610.539		0.00664318	0.030473	0.0345531	0.0191355	0.0353949	0.0227077	0.0217696	0.0248682	0.0191376	0.0252543	0.015445	0.0342948	0.042397	0.0178598	0.017247	0.0244787	0.0096904	0.0176025	0.030433	0.0443454	0.0313041	0.0118124	0.0234946	0.0172768	0.0308666	0.0260371	0.0109361	0.0122586	0.0200759	0.0325149	0.0161192	0.0223178
		30.1544	190.071		0.00311727	0.00439708	0.00560088	0.00393707	0.00501565	0.00460764	3.90046e-05	0.00407942	0.00597538	0.00519267	0.00459091	0.00523529	0.00588589	0.00552502	0.00506027	0.00455063	0.00665893	3.87584e-05	0.00429474	0.00252261	0.00455479	0.00409695	0.00432494	0.00482603	0.00412908	0.00304101	0.00507605	0.00436856	0.00478248	3.46669e-05	0.00474398	0.00383291
		30.1544	308.025		0.00214236	0.00422561	0.00163058	0.00405448	0.00412493	0.00358592	0.00196682	0.00500204	0.0038413	0.00389158	0.00167961	0.0020736	0.00427852	0.0035587	0.00399308	0.00333661	0.0046011	0.00388195	0.00276317	0.000892899	0.00222779	0.00250369	0.00125963	0.00325935	0.00170581	0.00483798	0.00283599	0.00203056	0.00174758	0.0027563	0.00282079	0.00267497
		30.1544	429.087		0.00138743	0.0043524	0.0032535	0.00526739	0.00175569	0.00442277	0.00248574	0.00653658	0.00291507	0.00488926	0.000528646	0.00141464	0.00220102	0.00451477	0.00392776	0.00332351	0.00165979	0.0016653	0.00104138	3.93289e-05	0.000714937	0.00139568	0.000556555	0.000683439	0.000951564	0.00224663	0.00340238	0.000491726	0.00100742	0.00424838	0.000909904	0.00140096
		30.1544	445.119		0.0011259	0.00719754	0.00684876	0.00477903	0.00894936	0.00804895	0.00449954	0.00652954	0.0028533	0.00106851	0.00512764	0.000242965	0.0106432	0.00522199	0.00870853	0.00545632	0.00127712	0.00380551	0.00167427	0.00323862	0.00227137	0.00696481	0.00234548	0.000877499	0.00317797	0.00161143	0.00360591	0.0032669	0.00242755	0.00913883	0.00370325	0.00329244
		30.1567	612.553		0.00177266	0.0205961	0.0187013	0.0116001	0.0271144	0.0193174	0.0167368	0.021137	0.0179592	0.0160837	0.0160768	0.0255621	0.0241819	0.0134482	0.0153598	0.0177098	0.0048234	0.0105591	0.0186551	0.0370767	0.0160692	0.0142284	0.0195746	0.0149148	0.0196344	0.0201919	0.0102803	0.0096216	0.014146	0.0219968	0.0139183	0.0163794
		30.158	875.784		0.0845361	0.116473	0.181783	0.0411798	0.136998	0.119756	0.147775	0.199894	0.206423	0.0947792	0.120403	0.137424	0.116702	0.163011	0.16332	0.135364	0.0825682	0.196682	0.103247	0.11383	0.16247	0.206125	0.123396	0.112921	0.0938586	0.136019	0.134441	0.14366	0.0704639	0.127265	0.138567	0.129701
		30.1674	874.783		0.145562	0.204857	0.345707	0.0748079	0.241825	0.212544	0.249771	0.331152	0.369013	0.17455	0.215141	0.25355	0.201727	0.286615	0.294045	0.240058	0.14253	0.3404	0.18677	0.211451	0.28874	0.360889	0.226813	0.193924	0.166847	0.226891	0.231195	0.251339	0.131736	0.229372	0.240965	0.228658
		30.1687	533.414		0.136915	0.215625	0.142226	0.0197834	0.0258658	0.0379619	0.0328753	0.0338905	0.0591407	0.096585	0.0944711	0.0434467	0.0458425	0.0447992	0.0436637	0.0715395	0.0554852	0.029286	0.0986973	0.114956	0.0496321	0.0605037	0.0538458	0.0491547	0.0532279	0.0184506	0.0232837	0.0541971	0.152583	0.152847	0.0781473	0.0696198
		30.1739	428.388		0.0910204	0.108561	0.0882946	0.0543024	0.0936934	0.122248	0.0976597	0.125042	0.095208	0.0939495	0.0755791	0.119765	0.0649337	0.108908	0.0998166	0.0959321	0.0966251	0.130985	0.087631	0.0186761	0.105555	0.111236	0.0731119	0.136453	0.147485	0.103092	0.124643	0.179284	0.0926016	0.0851764	0.125826	0.107892
		30.1739	848.765		0.0525604	0.0961292	0.0682516	0.0146628	0.0701455	0.0782967	0.0743054	0.0819851	0.0908134	0.0437009	0.0744245	0.0736628	0.077005	0.0816865	0.0850274	0.0708438	0.0530123	0.130709	0.0548747	0.0656824	0.0754395	0.0988305	0.0780461	0.0895631	0.0964258	0.0774663	0.0512718	0.0898335	0.0589135	0.0662558	0.0846429	0.0780644
		30.1778	431.382		0.208278	0.214703	0.255697	0.12856	0.174074	0.224537	0.219919	0.265909	0.262325	0.223802	0.147375	0.26509	0.171853	0.211987	0.226147	0.21335	0.198716	0.304176	0.214973	0.0487407	0.207206	0.245474	0.152258	0.256943	0.551455	0.20675	0.217705	0.327166	0.165809	0.212905	0.239117	0.236626
		30.1877	550.415		0.0470872	0.0841871	0.0795833	0.0591702	0.113608	0.124348	0.0923092	0.0802018	0.0591777	0.0937409	0.059624	0.136474	0.0734424	0.211033	0.183716	0.0998469	0.0641531	0.110414	0.114634	0.121393	0.0794654	0.0579178	0.0465333	0.210927	0.0532547	0.103268	0.101709	0.184226	0.0396494	0.0826666	0.148504	0.101248
		30.1964	281.05		0.00136253	0.00220018	0.00184205	0.00167172	0.00156374	0.00176945	0.00135965	0.00207966	0.00254114	0.00233342	0.00122329	0.0013242	0.00190965	0.00808911	0.00168664	0.00219709	0.00197443	0.00151256	0.00257285	0.00103598	0.00167687	0.0015079	0.00198682	0.00152945	0.00140271	0.00166281	0.00174712	3.73564e-05	0.00131297	0.00162663	0.000503075	0.00147264
		30.1964	324.072		0.000916033	0.000941482	0.0016371	0.00136444	0.00138469	0.0019497	0.00112227	0.00207506	0.001017	0.00141949	0.000318177	0.000620941	0.00171285	0.00182926	0.00192661	0.00134901	0.00158229	0.00100723	0.00169139	0.00106216	0.000909885	0.00188518	0.000269477	0.0015146	0.000991535	0.00255769	0.00173863	0.00120283	0.000524535	0.00189086	0.000767684	0.0013064
		30.1964	372.101		0.00555816	0.0085168	0.00598287	0.00792345	0.00992514	0.00891599	0.00727087	0.00982684	0.0105868	0.00830022	0.00490969	0.00754024	0.00854661	0.0121676	0.00935034	0.00835478	0.009234	0.00954917	0.00867039	0.00437201	0.00751917	0.00782301	0.00627538	0.00905618	0.00330704	0.00766269	0.00983182	0.00531164	0.00622407	0.00528586	0.00357094	0.00691289
		30.1964	382.043		0.00178013	0.00341941	0.00186128	0.00295298	0.00269071	0.00213241	0.00169687	0.00462432	0.00312001	0.00139291	0.000564807	0.00168132	0.00344686	0.00223955	0.00273064	0.00242228	0.00226019	0.00255031	0.00165798	3.93289e-05	0.00271209	0.00180785	0.00218395	0.00272358	0.00142452	0.00295927	0.00193382	0.0016631	0.000747417	0.00246893	0.0016431	0.00191836
		30.3661	224.062		0.000873951	0.00278926	0.00227644	0.00197331	0.00234509	0.00216277	0.00161858	0.00197567	0.00249595	0.00310794	0.00183335	0.000691808	0.00259561	0.00321002	0.00219769	0.00214316	0.00265105	0.00247885	0.00229955	0.000992759	0.00222957	0.00220908	0.00159569	0.00220167	0.000958614	0.00188703	0.00211132	0.00133748	0.00172842	0.00176195	0.00236259	0.00192037
		30.4152	323.076		0.00279372	0.00350089	0.00308994	0.00273328	0.00260502	0.00281983	0.00241252	0.00364081	0.00167548	0.00320592	0.00180007	0.000972056	0.00288495	0.00245481	0.00317352	0.00265085	0.00296324	0.00314373	0.00161917	0.000994298	0.00249783	0.00215422	0.00193041	0.00202149	0.00213686	0.00222257	0.00246527	0.0143646	0.00136433	0.00224778	0.00229795	0.00296158
		30.4152	373.096		0.00224086	0.00371734	0.00483489	0.00470805	0.00360168	0.00482266	0.00365723	0.00488263	0.00577174	0.00250577	0.00253343	0.00523056	0.00387984	0.00366611	0.00530624	0.0040906	0.0047168	0.00593649	0.0047577	0.00272932	0.00404869	0.0047578	0.00451281	0.00203473	0.00164091	0.00452659	0.00272187	0.00390801	0.00373689	3.46669e-05	0.00467802	0.00364942
		30.634	446.397		0.264475	0.293113	0.295698	0.152855	0.287492	0.365992	0.292297	0.375026	0.306395	0.272437	0.202311	0.317966	0.223555	0.259179	0.269854	0.278576	0.280011	0.385452	0.284641	0.27323	0.295577	0.301971	0.214544	0.341001	0.514994	0.245984	0.332958	0.530429	0.260427	0.276076	0.342249	0.325303
		30.776	849.768		0.0260293	0.0511114	0.0397072	0.00902463	0.0357587	0.0430166	0.0393326	0.0424135	0.0495943	0.0225439	0.0379438	0.0405674	0.037788	0.0411669	0.0474227	0.0375614	0.0234174	0.0630657	0.0287391	0.0339206	0.0393938	0.0513421	0.0391061	0.0464994	0.050228	0.0419663	0.0283778	0.0446762	0.0266881	0.039121	0.043766	0.0400205
		30.8594	415.036		0.00175435	0.00198479	0.000924056	0.00148261	0.000881972	0.000977739	0.000835462	0.00233989	0.0010926	0.00143293	0.00075831	0.001204	0.000794096	0.00155911	0.00141232	0.00129562	0.00120401	0.0012043	0.000937772	0.000529183	0.00139115	0.00123815	0.000743447	0.00123483	0.000960703	0.00122842	0.000623701	0.00376358	0.000166586	0.00201878	0.0017173	0.00126413
		30.9735	611.54		0.00719795	0.0165554	0.0152973	0.00926223	0.0150123	0.0168603	0.0108544	0.0175051	0.00847206	0.0135372	0.0113102	0.0183491	0.0159763	0.0104973	0.0156025	0.013486	0.0059017	0.0135332	0.0129842	0.0200939	0.0179327	0.00724456	0.0113464	0.0103565	0.0111545	0.0107873	0.0101883	0.0160863	0.0108924	0.0165691	0.0130107	0.0125388
		30.9745	245.226		0.00929076	0.0094338	0.0224747	0.00798849	0.0125293	0.0198011	0.0196107	0.0133071	0.0186257	0.013049	0.0109556	0.0108434	0.0146195	0.011033	0.0121032	0.013711	0.024244	0.0118421	0.0122692	0.0132244	0.0110501	0.0140715	0.00739889	0.00913068	0.0121185	0.0112785	0.00949739	0.0141979	0.0168623	0.0156072	0.00846814	0.0127507
		30.9783	269.226		0.00594967	0.0105648	0.0130557	0.00812389	0.0159849	0.0205642	0.00905804	0.0628347	0.0132876	0.0158702	0.00903515	0.0118292	0.0135502	0.0177953	0.014115	0.0161079	0.00745038	0.0175597	0.0163641	0.0115727	0.0131782	0.00946422	0.012589	0.0321214	0.0127606	0.0104133	0.00678734	0.0144485	0.0110344	0.0146247	0.0170886	0.0138305
		30.9786	902.811		0.0248122	0.0291409	0.0334831	0.0120933	0.036403	0.0229202	0.046309	0.0407332	0.0604333	0.0206366	0.0443287	0.0352515	0.0209467	0.0537497	0.0460531	0.035153	0.0179096	0.0385009	0.0200491	0.0348032	0.0300667	0.0607055	0.0308428	0.028868	0.0131331	0.037148	0.0375778	0.0313222	0.0200628	0.0346025	0.0366897	0.0314855
		30.9901	312.325		0.0541037	0.0672331	0.0694446	0.0759146	0.0484441	0.0584696	0.0766793	0.0622819	0.067194	0.0945419	0.0607728	0.0513847	0.0778124	0.0832434	0.0480021	0.0663681	0.0412159	0.0573806	0.0856815	0.0942811	0.0811695	0.0620987	0.0480394	0.0984231	0.0619958	0.0995975	0.110549	0.0630036	0.0583898	0.0579146	0.118455	0.0758797
		30.9923	201.163		0.0174525	0.0189282	0.0210484	0.0211345	0.020506	0.0297853	0.0248981	0.0260147	0.0173392	0.0230467	0.0246929	0.0267131	0.0179334	0.0326881	0.031969	0.02361	0.0204682	0.0249666	0.0187803	0.0130184	0.0222636	0.0267936	0.0135118	0.0313851	0.0200274	0.0177866	0.0231477	0.0362265	0.0220983	0.0199229	0.0274214	0.0225212
		31.0003	876.794		0.0576229	0.0885369	0.12321	0.0242622	0.101585	0.0997948	0.116878	0.159149	0.194831	0.0643084	0.106871	0.106675	0.0799024	0.11488	0.138573	0.105139	0.0515634	0.151466	0.0698654	0.104007	0.113047	0.15466	0.104865	0.0863192	0.077277	0.105696	0.10242	0.102296	0.0543572	0.120356	0.115009	0.10088
		31.0024	215.179		0.0208968	0.015575	0.0223709	0.0186581	0.0201609	0.021035	0.0288335	0.0220973	0.0231243	0.0230012	0.0211706	0.0212497	0.0137961	0.0258774	0.0220667	0.0213276	0.0135636	0.0218124	0.0186296	0.0174406	0.0260662	0.0258619	0.014284	0.0233958	0.0186941	0.0167184	0.0231404	0.0216151	0.0183977	0.0161425	0.0241115	0.0199916
		31.0044	850.779		0.00829647	0.0219224	0.0183542	0.00319342	0.0137364	0.0124241	0.0214449	0.0309664	0.0251491	0.0104785	0.0172624	0.0182425	0.0152414	0.016991	0.0221072	0.017054	0.00778362	0.0266912	0.0136269	0.0191162	0.0217704	0.0301059	0.0202304	0.0266574	0.0250006	0.0212434	0.0166634	0.0226473	0.0102408	0.0174428	0.0202731	0.0199662
		31.0148	552.428		0.129852	0.20266	0.146831	0.183159	0.2107	0.34181	0.143087	0.234249	0.11668	0.230595	0.257731	0.237219	0.145034	0.393174	0.374082	0.223124	0.209824	0.201052	0.173485	0.120232	0.106003	0.1045	0.106683	0.354877	0.116065	0.252436	0.277069	0.513114	0.207107	0.11369	0.29964	0.210385
		31.0224	131.085		0.0222846	0.0197269	0.0215192	0.0185373	0.018723	0.0369824	0.0248837	0.0263068	0.0197065	0.0306096	0.0216177	0.0238357	0.0275384	0.0323409	0.0251736	0.0246524	0.0319529	0.0211667	0.02266	0.0265452	0.0241657	0.0258495	0.0162773	0.0304249	0.0272603	0.0292879	0.0205872	0.0316432	0.0276282	0.0204256	0.025421	0.0254197
		31.0349	567.418		0.0183129	0.0336259	0.0282148	0.0423702	0.0319966	0.068026	0.0311647	0.0470909	0.0177006	0.0452111	0.043531	0.0544604	0.0311668	0.0687707	0.0672832	0.0419284	0.0284441	0.0298741	0.0422569	0.032615	0.0293841	0.025343	0.023705	0.0566674	0.0269638	0.044312	0.036718	0.0717854	0.0408739	0.0267769	0.0469498	0.0375113
		31.0448	144.982		0.663973	0.821515	0.767316	0.89849	1.08094	0.727361	0.911717	0.751476	0.7672	0.894154	0.924667	1.13988	0.740779	1.4195	1.13907	0.909869	0.917338	0.688962	0.743858	1.0943	0.753838	1.03968	0.703422	0.841984	0.811327	0.772631	0.880643	0.738278	0.780149	1.03565	1.07894	0.858733
		31.0483	117.07		0.0162093	0.0110727	0.0119621	0.0135089	0.0120439	0.0255675	0.0184167	0.0191504	0.0201294	0.0185854	0.0171592	0.0210026	0.0147354	0.0220139	0.0157293	0.0171524	0.0166673	0.0179871	0.0183414	0.0121958	0.0170401	0.013178	0.0133084	0.0226373	0.0157529	0.0166805	0.0136195	0.0188997	0.0150598	0.0100795	0.0183482	0.0159864
		31.0601	330.278		0.0232779	0.0197377	0.0171791	0.0105705	0.0117768	0.0318539	0.0196698	0.0217316	0.0171776	0.0202291	0.0165583	0.0078963	0.0162719	0.0183021	0.0181937	0.0180284	0.0236555	0.0303639	0.0235759	0.0155883	0.0140588	0.0151008	0.0162492	0.020039	0.00954592	0.00896837	0.0205293	0.0470045	0.0217517	0.0229316	0.0247029	0.0209377
		31.0961	189.164		0.0247344	0.0204867	0.0189539	0.0186804	0.0211135	0.0257203	0.0274486	0.0310573	0.0276188	0.025228	0.0292945	0.0229751	0.0176303	0.0351018	0.0260163	0.024804	0.0162892	0.0222155	0.0219406	0.018019	0.0228348	0.031053	0.0177922	0.0266684	0.0250085	0.0174299	0.0244821	0.0272832	0.0187487	0.0210891	0.027282	0.0225424
		31.0989	285.297		0.0137038	0.0156038	0.02157	0.0191488	0.0125585	0.0105764	0.0202897	0.0175633	0.0261704	0.0352893	0.0112519	0.00935568	0.0160767	0.017984	0.0119078	0.01727	0.00834657	0.0152427	0.0264954	3.93289e-05	0.023528	0.0146267	0.0121664	0.0224973	0.00476725	0.0233574	0.0201715	0.0127979	0.0122311	0.0142302	0.0232461	0.0155829
		31.0989	385.346		0.0222302	0.026114	0.0198787	0.0176979	0.0223971	0.0287029	0.0237999	0.0302546	0.0238562	0.0391955	0.0198437	0.0231829	0.0271474	0.0261622	0.0267385	0.0251468	0.0193229	0.0232385	0.0190914	0.0283876	0.03983	0.0223529	0.0176162	0.0253282	0.0229514	0.0205419	0.0219575	0.0315072	0.0215038	0.0241661	0.0282012	0.0243998
		31.0989	444.382		0.0142617	0.030002	0.0251636	0.0213604	0.0260235	0.0407226	0.0382309	0.0381454	0.0313811	0.0254375	0.0284168	0.0233595	0.0238691	0.02604	0.0374235	0.0286558	0.0261105	0.0473229	0.0330215	0.0324052	0.0274645	0.0236038	0.0238716	0.0342149	0.0398222	0.0285779	0.0268224	0.0293995	0.0162946	0.0247394	0.0340034	0.029845
		31.2022	903.816		0.0096471	0.0139382	0.0138334	0.00359634	0.0119059	0.0115422	0.0220412	0.0179758	0.0294014	0.0098903	0.0230993	0.0161305	0.013107	0.0263488	0.0182926	0.01605	0.00580733	0.0122551	0.00838907	0.0166892	0.0102122	0.0212655	0.0153752	0.0110633	0.00419292	0.0144481	0.0156008	0.0119789	0.00860711	0.0160874	0.0222396	0.0129474
		31.413	877.799		0.0242044	0.033217	0.0245621	0.00859872	0.05063	0.0464041	0.0572097	0.0815793	0.102083	0.0218959	0.0527414	0.0461726	0.0296127	0.0491747	0.0595841	0.0458446	0.0202915	0.0726818	0.0335183	0.0431868	0.0485487	0.0780016	0.0518128	0.0407586	0.0334339	0.0470125	0.0447047	0.0437182	0.0214442	0.0595417	0.0524796	0.0460757
		31.437	105.07		0.0658186	0.0563106	0.0642145	0.0685736	0.0676832	0.0892868	0.0861067	0.077159	0.0689224	0.0786552	0.0795631	0.0695115	0.060879	0.098919	0.0828854	0.0742993	0.0707492	0.0059413	0.0641841	0.0584503	0.06828	0.08346	0.0496634	0.0907199	0.0712003	0.0676408	0.0735205	0.0866763	0.0626084	0.0539499	0.0802228	0.0658178
		31.4778	137.096		0.0184288	0.0184404	0.0236855	0.0211505	0.0222534	0.0273491	0.026936	0.0208074	0.0247469	0.0225633	0.0207586	0.0216632	0.0143428	0.0299595	0.0213383	0.0222949	0.0191771	0.0207861	0.016301	0.0184536	0.0232409	0.0245887	0.0173578	0.0209691	0.0226394	0.0165827	0.0195208	0.0213451	0.0205924	0.0149096	0.02637	0.020189
		31.8564	384.333		0.0116361	0.0118167	0.0142772	0.0148346	0.0149703	0.0280699	0.0140923	0.0156663	0.0158833	0.0300039	0.0110702	0.0155203	0.0174528	0.0147622	0.0147513	0.0163205	0.00813434	0.0155011	0.0149222	0.019132	0.0171603	0.0171785	0.0112109	0.0141208	0.0141405	0.00884138	0.00778033	0.0149798	0.00552413	0.0116585	0.0176799	0.0131976
		31.8669	569.43		0.0322705	0.0414788	0.0354021	0.0447786	0.0468192	0.0767747	0.040145	0.0525654	0.0353563	0.0577366	0.0444746	0.0519331	0.0349578	0.083158	0.0762208	0.0502714	0.0447147	0.049817	0.0469268	0.0337271	0.0270725	0.0338559	0.0279681	0.0580987	0.0398425	0.0542647	0.058711	0.103183	0.0439474	0.0284649	0.057389	0.0471989
		31.867	91.0545		0.107582	0.0949168	0.107766	0.102477	0.0972299	0.147058	0.134839	0.124502	0.112769	0.121892	0.10449	0.104134	0.10045	0.147149	0.124459	0.115448	0.129695	0.0990296	0.105023	0.12177	0.11914	0.129225	0.0829252	0.133912	0.121761	0.112308	0.0991123	0.131152	0.106676	0.0861981	0.127795	0.113715
		31.8866	394.289		0.0506545	0.0820902	0.0774746	0.0862147	0.0676161	0.103307	0.0714037	0.123126	0.0543527	0.0458401	0.0933377	0.0530865	0.0647321	0.0976844	0.0931172	0.0776025	0.267642	0.0741512	0.0585519	0.0217117	0.0654302	0.0609292	0.0616163	0.0848291	0.125355	0.0686116	0.0449479	0.135537	0.157609	0.0605549	0.0512503	0.0892485
		31.8876	585.429		0.00665006	0.0112271	0.0131284	0.0066801	0.0117737	0.0350252	0.00500073	0.00933197	0.00286913	0.00782275	0.00961631	0.0151138	0.00280128	0.0190498	0.0124457	0.0112357	0.00723189	0.00721526	0.00599768	0.00684952	0.00503789	0.0022001	0.00439336	0.0085767	0.00881435	0.00671904	0.0142659	0.0260356	0.0119821	0.00269557	0.00838016	0.00842634
		31.8911	629.605		0.0526917	0.0855109	0.128534	0.033575	0.109222	0.0912417	0.121922	0.100242	0.0922853	0.0748707	0.0807368	0.100999	0.104047	0.0945764	0.0737583	0.0896141	0.07922	0.165597	0.0697163	0.0896827	0.0712933	0.0862927	0.127523	0.0457818	0.0459366	0.0809609	0.051604	0.0921362	0.0722273	0.111657	0.108038	0.0865112
		31.8914	226.179		0.00728808	0.157677	0.119899	0.194204	0.110587	0.302416	0.289219	0.179067	0.227872	0.189653	0.102345	0.142997	0.206171	0.219383	0.160577	0.173957	0.480017	0.115814	0.218615	0.24621	0.119612	0.163539	0.105313	0.190282	0.287	0.359576	0.12459	0.189069	0.170168	0.104885	0.195208	0.20466
		31.8931	647.616		0.0421967	0.0605619	0.108883	0.0301907	0.0865313	0.0563913	0.0932256	0.0851518	0.0690502	0.0646444	0.0593756	0.077958	0.0750026	0.0720432	0.0600411	0.0694165	0.0507989	0.120913	0.0513836	0.0713143	0.06248	0.0718376	0.08818	0.0335157	0.0354026	0.0640581	0.0379317	0.0678062	0.0528629	0.0846319	0.0857583	0.0652583
		31.8939	401.34		0.0160225	0.0439306	0.0358838	0.0941606	0.0941632	0.316621	0.0429301	0.0405323	0.0335789	0.339116	0.0437279	0.0907866	0.0950946	0.0651308	0.0489706	0.0933766	0.0345441	0.0516127	0.0600464	0.133325	0.0334659	0.0401503	0.0128326	0.105139	0.100215	0.025397	0.0314443	0.0434642	0.0137976	0.053623	0.024725	0.0509188
		31.8956	247.241		0.0167403	0.011831	0.0160711	0.0143053	0.0147815	0.0240071	0.0193014	0.0189077	0.0174655	0.0182705	0.0185462	0.01249	0.0157264	0.0190667	0.0172358	0.0169831	0.0147419	0.0224894	0.0143141	0.0189513	0.0195919	0.0253	0.0132331	0.021881	0.0183202	0.0165034	0.262162	0.346956	0.302844	0.0145986	0.0190087	0.075393
		31.8987	302.916		0.00997167	0.000929239	0.00090742	0.0144957	0.00104918	0.010613	0.00339753	0.00251637	0.0310628	0.0643898	0.0180367	0.0212837	0.0157799	4.91036e-05	0.0105926	0.0136716	3.6439e-05	0.00203343	0.0267487	3.93289e-05	0.00879645	0.0082754	0.00864386	0.0313643	0.0147437	0.0200096	0.0262257	0.0132618	0.0339778	0.0092675	0.0193411	0.014851
		31.9001	377.262		0.148238	0.218377	0.19883	0.231472	0.185001	0.315506	0.201848	0.312903	0.148119	0.145323	0.245077	0.160391	0.174855	0.251247	0.267487	0.213645	0.766275	0.205882	0.189933	0.259238	0.168312	0.168395	0.172242	0.221078	0.318873	0.161982	0.14724	0.350996	0.423778	0.16284	0.160902	0.258531
		31.9001	646.613		0.0844715	0.138925	0.226731	0.0594427	0.184302	0.136072	0.191918	0.174127	0.151321	0.13546	0.129437	0.179475	0.160295	0.152313	0.115915	0.148014	0.12598	0.259872	0.119444	0.160714	0.121129	0.146883	0.183451	0.0863155	0.0809556	0.128382	0.0842521	0.155094	0.118831	0.178201	0.191376	0.142725
		31.906	393.285		0.219216	0.372851	0.32372	0.398097	0.301491	0.461057	0.310893	0.523159	0.230052	0.23833	0.380559	0.245492	0.276295	0.421269	0.408495	0.340732	1.14463	0.315646	0.310706	0.102507	0.285874	0.275725	0.270051	0.358657	0.518998	0.275361	0.212258	0.567986	0.687351	0.273855	0.27432	0.391595
		31.9071	616.601		0.0170465	0.0410592	0.0785536	0.00927284	0.0482938	0.0441672	0.0447756	0.0556299	0.0552107	0.0360401	0.0361288	0.0522433	0.0498226	0.0444576	0.0345593	0.0431507	0.0342244	0.0863867	0.0364517	0.0410276	0.0461016	0.0441311	0.0681422	0.045964	0.0452922	0.0751018	0.0367067	0.0577871	0.0362443	0.0588481	0.040003	0.0501608
		31.9078	304.914		0.00270772	0.000665574	3.74343e-05	0.00536757	3.92488e-05	0.00290882	0.00115931	0.00256323	0.0165053	0.038588	0.00786899	0.0123532	0.00592432	4.91036e-05	0.00532237	0.00680402	3.6439e-05	3.87584e-05	0.0137211	3.93289e-05	0.00388638	0.00371516	0.0027103	0.015209	0.00906129	0.00601068	0.0144757	0.0063985	0.0143799	0.00235094	0.0115231	0.00690377
		31.9118	620.595		0.0232707	0.0630643	0.127092	0.02238	0.0712769	0.0644455	0.0666725	0.08818	0.104852	0.061362	0.0484772	0.0738675	0.073734	0.059914	0.0418785	0.0660311	0.0425603	0.111364	0.048851	0.0169181	0.0668674	0.0735538	0.0816167	0.0707026	0.0659068	0.0940505	0.0516835	0.0722687	0.0449516	0.0863287	0.0689045	0.0664352
		31.9204	240.231		0.0164043	0.016432	0.00757258	0.0192136	0.00854731	0.0185486	0.0150746	0.0179328	0.0134684	0.011945	0.0112436	0.00662214	0.0139094	0.012716	0.0113426	0.0133982	0.0396872	0.0143718	0.0126049	0.0295415	0.00718365	0.0174092	0.0113417	0.0136431	0.0188031	0.0159166	0.00852267	0.0174183	0.0248404	0.0102618	0.0133436	0.0169926
		31.9435	649.629		0.0384461	0.0698235	0.126188	0.0196619	0.0692468	0.0651788	0.0791215	0.0816815	0.071919	0.059825	0.0611218	0.0681694	0.0649143	0.0744469	0.0564824	0.0670818	0.040015	0.126427	0.0504015	0.0623378	0.0758299	0.0976172	0.100567	0.0638662	0.068313	0.0805761	0.0517456	0.0840578	0.0418944	0.077181	0.0661057	0.0724623
		31.9468	268.262		0.0171464	0.0173559	0.0087252	0.0203889	0.00764252	0.0208743	0.0102238	0.026988	0.0115832	0.00966088	0.0077979	0.00610116	0.0196797	0.0130516	0.00883677	0.0137371	0.0350367	0.0206452	0.00495381	0.0296328	0.00569016	0.0156761	0.015288	0.00960829	0.0175543	0.0117562	0.0131601	0.0194972	0.0231498	0.011798	0.0175604	0.0167338
		31.9658	93.0701		0.0233317	0.0188574	0.0174635	0.0143988	0.0133182	0.0431279	0.0321965	0.0257726	0.0244307	0.0161941	0.011914	0.0229772	0.0232365	0.0316107	0.032283	0.0234075	0.0323119	0.0222543	0.0223297	0.0258775	0.0232938	0.0284821	0.0180994	0.0313991	0.0133958	0.0181568	0.0243635	0.0281842	0.0131616	0.0167082	0.0352298	0.0235498
		31.9667	244.19		0.0588539	0.100885	0.0547455	0.120211	0.0637293	0.0995943	0.081888	0.130972	0.0768621	0.0683014	0.0688121	0.0675703	0.134673	0.0841909	0.0591613	0.0846967	0.154745	0.124437	0.0741647	0.0792885	0.0596851	0.0694353	0.0737032	0.0624869	0.0924076	0.121819	0.119779	0.101013	0.148243	0.0880903	0.141881	0.100745
		31.9667	630.616		0.10531	0.220759	0.374524	0.0553001	0.201469	0.186624	0.23912	0.218055	0.214533	0.164635	0.187245	0.203775	0.190077	0.230721	0.171383	0.197569	0.126777	0.393333	0.145327	0.174355	0.219101	0.274871	0.319026	0.176646	0.192203	0.256084	0.161466	0.238186	0.11976	0.2344	0.191431	0.214864
		31.9699	631.621		0.0487417	0.100001	0.165053	0.0237857	0.0883442	0.0847724	0.103008	0.102198	0.0967778	0.0665453	0.0828817	0.0840725	0.086977	0.106861	0.0803044	0.0880216	0.0611867	0.167055	0.0660804	0.0810141	0.102907	0.130282	0.139221	0.0786501	0.0886377	0.110721	0.0708451	0.105169	0.0585478	0.107675	0.0956432	0.0975757
		31.9731	602.585		0.038644	0.0856082	0.186009	0.0284809	0.091572	0.0913066	0.0978857	0.10563	0.147243	0.0674275	0.0657388	0.103628	0.106565	0.0944149	0.0634761	0.0915753	0.063596	0.166674	0.0538115	0.024012	0.0928051	0.105198	0.119116	0.097258	0.109186	0.141659	0.0820126	0.0955043	0.0651716	0.131538	0.0904677	0.0958674
		31.9913	378.265		0.0122732	0.0266459	0.0233807	0.0290896	0.0229063	0.037259	0.0229773	0.0333365	0.0175223	0.0170976	0.0277167	0.0207084	0.021829	0.0335725	0.0313654	0.0251787	0.0965345	0.0258249	0.019059	0.00880787	0.0225148	0.0035456	0.0211066	0.0213234	0.0407939	0.025234	0.0142404	0.0439313	0.0488335	0.0204476	0.0204202	0.0288412
		32.1976	98.0715		0.127018	0.151704	0.187467	0.159754	0.159667	0.145604	0.117472	0.15118	0.199328	0.149674	0.151227	0.184451	0.119339	0.193525	0.147795	0.156347	0.126789	0.124008	0.146173	0.221655	0.138774	0.179992	0.159563	0.130389	0.125581	0.145845	0.146603	0.21536	0.212228	0.155158	0.141191	0.157954
		32.5407	92.0578		0.00391454	0.00361961	0.00529072	0.00193234	0.00168881	0.00723414	0.00613812	0.00458917	0.00251728	0.0039951	0.00323311	0.00284272	0.00369708	0.00712196	0.00586682	0.00424543	0.00727255	0.00440551	0.0050483	3.93289e-05	0.00462988	0.00490636	0.00172608	0.0077257	0.0029915	0.00528119	0.00403843	0.0068041	0.0035296	0.0020993	0.00585053	0.00442322
		32.5735	310.31		0.0992051	0.0620338	0.0562786	0.135947	0.0440492	0.143601	0.117804	0.0726441	0.129915	0.0925763	0.0348019	0.016641	0.121383	0.0593482	0.04923	0.0823638	0.109921	0.0548018	0.064413	0.326246	0.0330276	0.101226	0.0624613	0.0668199	0.210274	0.101041	0.0513111	0.0828041	0.0993686	0.0515445	0.0710518	0.0990874
		32.6526	262.252		0.0323211	0.0440199	0.0712892	0.0251639	0.048756	0.0430984	0.0602839	0.0511709	0.0519786	0.0445726	0.0374439	0.0532116	0.0521576	0.0452232	0.0366861	0.0464918	0.035495	0.0729168	0.0336124	0.0364837	0.0407219	0.0414779	0.052037	0.0421556	0.0360323	0.0525255	0.043033	0.04551	0.0411386	0.0571126	0.0478634	0.0452077
		32.7229	81.0702		0.0263309	0.0241868	0.027845	0.0317137	0.0290839	0.049567	0.0391437	0.0347377	0.0356713	0.0281848	0.0310612	0.0201094	0.0292864	0.0396582	0.0289708	0.0317034	0.0429081	0.0300001	0.0320277	0.0326584	0.0332603	0.0335402	0.0194219	0.0366241	0.0389453	0.0396394	0.0352018	0.0348343	0.0261852	0.0249517	0.0303607	0.0327039
		32.7507	364.356		0.00341374	0.00206889	0.00188206	0.00361019	0.00034848	0.00349809	0.00443361	0.000622003	0.00183897	0.000706669	3.80149e-05	3.88116e-05	0.00195839	0.00186613	0.0014838	0.00185386	0.00572776	0.000587335	0.00206843	0.00145527	3.93772e-05	0.00322604	0.00221066	0.000421472	0.00509633	0.00305317	0.00148296	0.00048526	0.000673814	0.000664878	0.00126238	0.00189701
		32.7519	306.278		0.047427	0.0394616	0.0417564	0.0348303	0.0359546	0.0469595	0.0379688	0.048445	0.053978	0.0329642	0.0307778	0.0238079	0.0493911	0.0455759	0.0491711	0.0412313	0.0432834	0.0518428	0.0439185	0.0467473	0.0408416	0.0277039	0.0290536	0.0438309	0.0353355	0.0338372	0.0528943	0.0816313	0.0358861	0.0305414	0.0355531	0.0421934
		32.7622	355.339		0.0349704	0.010366	0.0186193	0.0415339	0.0201677	0.0296157	0.0345881	0.0156048	0.0375404	0.0222014	0.0159878	0.0123081	0.0319289	0.0206474	0.0229143	0.0245996	0.0628026	0.0139683	0.0222377	0.059937	0.011839	0.0336764	0.0151305	0.0187157	0.0411387	0.0341498	0.0122714	0.00898011	0.0208559	0.0148307	0.0191926	0.0259818
		32.7625	319.298		0.0376877	0.0186899	0.0199926	0.0367389	0.0229863	0.0410008	0.0377968	0.0250296	0.0394668	0.0261029	0.0202322	0.0120477	0.0399258	0.0314415	0.0279252	0.0291376	0.0857276	0.0136569	0.0265649	0.0798151	0.0166937	0.0384595	0.0207349	0.0282887	0.0551272	0.0372645	0.0153948	0.0187893	0.0386059	0.0177181	0.0248445	0.0345124
		32.7654	337.328		0.0433047	0.0366776	0.148508	0.0418438	0.0339621	0.0430198	0.0451356	0.0302572	0.060481	0.0261366	0.0218554	0.0520343	0.130916	0.0328196	0.075975	0.0548618	0.0893995	0.0561752	0.0311301	0.0840998	0.0948196	0.048524	0.032679	0.0272203	0.0576874	0.0427317	0.0450142	0.0209023	0.0349717	0.0351703	0.0257899	0.048421
		32.7727	177.051		0.0514733	0.0560802	0.0515793	0.0560761	0.0616961	0.0420496	0.062749	0.0399216	0.0496135	0.058988	0.0457992	0.0466407	0.0625213	0.0717005	0.0458872	0.0535184	0.0458194	0.0451233	0.0976924	0.0575571	0.0451688	0.0456723	0.0709303	0.0478048	0.0435673	0.0572929	0.0600255	0.0503645	0.0515305	0.0596813	0.077049	0.0570186
		32.7729	308.293		0.107887	0.085702	0.0752166	0.0685506	0.0756028	0.110624	0.104327	0.0993389	0.118085	0.0631882	0.0666039	0.0430195	0.103066	0.0903473	0.0990303	0.0873726	0.113034	0.0992631	0.0832383	0.130637	0.0652522	0.0708967	0.0670286	0.0913508	0.075639	0.0629508	0.0829091	0.130231	0.082525	0.0647882	0.0818267	0.0867713
		32.7739	280.263		0.0568289	0.0247784	0.0306626	0.0358585	0.0266535	0.140083	0.060271	0.0339857	0.0768152	0.0582512	0.025793	0.0326694	0.0487505	0.0553174	0.0521761	0.050593	0.324697	0.0431366	0.0514318	0.0971457	0.0460711	0.0750307	0.0625387	0.0985825	0.0499111	0.0693789	0.0280215	0.0363396	0.0400915	0.028668	0.0420792	0.0728749
		32.7831	228.195		0.256426	0.159838	0.140841	0.258968	0.151241	0.27455	0.292069	0.176407	0.278921	0.190176	0.138097	0.151692	0.206829	0.23228	0.188864	0.20648	0.432986	0.112939	0.210776	0.308927	0.10916	0.187046	0.0990189	0.16998	0.308602	0.353815	0.143449	0.177728	0.256855	0.123802	0.194348	0.212629
		32.7831	352.32		0.140476	0.0675383	0.0959374	0.124923	0.0764308	0.114926	0.130552	0.0626808	0.128754	0.0775172	0.059448	0.0577924	0.150392	0.0898017	0.0934467	0.098041	0.428281	0.0575534	0.103272	0.279805	0.0485679	0.150473	0.082123	0.0773597	0.186437	0.150786	0.0507738	0.0503757	0.11922	0.0541173	0.105931	0.129672
		32.7911	564.534		0.0174073	0.0271751	0.0334574	0.0232316	0.0282625	0.0259964	0.0440894	0.0267707	0.0371453	0.0356818	0.0197659	0.0359857	0.0302364	0.0296073	0.00866979	0.0282322	0.0195612	0.0259186	0.0243389	0.00111534	0.0232827	0.0210991	0.0180311	0.010802	0.0226665	0.0216398	0.0223596	0.0236171	0.0282399	0.040648	0.0327668	0.0224058
		32.7965	354.336		0.134544	0.0611596	0.0748708	0.183806	0.0922404	0.129085	0.133146	0.0788232	0.162515	0.0989756	0.0599532	0.0473325	0.137646	0.101582	0.0909718	0.105777	0.267547	0.0483045	0.106047	0.248878	0.0514526	0.14722	0.0585414	0.0833908	0.184349	0.155897	0.0525039	0.0456329	0.0863879	0.0654447	0.0761203	0.111848
		32.7965	361.272		0.0200164	0.0186769	0.00875563	0.0106594	0.0185529	0.0110783	0.0149018	0.0209278	0.0148239	0.0177745	0.0104161	0.00737941	0.00849925	0.00659351	0.0223415	0.0140932	0.0162641	0.0180548	0.00850387	0.00974232	0.00994336	0.00999088	0.0206431	0.0106694	0.0176855	0.0151577	0.0099287	0.0278103	0.0115222	0.010649	0.0119343	0.0139
		32.7974	89.0251		0.0872119	0.0582204	0.0520895	0.0617048	0.0631613	0.0718761	0.0631625	0.0466939	0.0486813	0.077389	0.0436069	0.0570023	0.0505987	0.0833542	0.0730008	0.0625169	0.0486156	0.0354368	0.0852501	0.0108896	0.0384025	0.0471164	0.0706691	0.037236	0.0398329	0.0533651	0.0388184	0.061297	0.0420859	0.0899904	0.077006	0.0517341
		32.8179	353.323		0.0332151	0.0131694	0.0198558	0.0252044	0.0161019	0.0467043	0.0313461	0.0180616	0.0309809	0.0177897	0.0148395	0.0127848	0.0348409	0.0206758	0.0215309	0.0238067	0.103005	0.01265	0.0251131	0.0161175	0.0165195	0.0332947	0.0225238	0.0321156	0.0364062	0.0383382	0.0130579	0.0108017	0.0258246	0.0104042	0.0243275	0.0280333
		32.8464	282.278		0.171911	0.206001	0.161415	0.118272	0.131157	0.65546	0.282291	0.215162	0.263227	0.20973	0.138293	0.108641	0.177711	0.254002	0.217933	0.220747	0.749267	0.20417	0.17004	0.308642	0.249669	0.376633	0.311665	0.480312	0.159179	0.0110742	0.169244	0.25529	0.193062	0.127756	0.182902	0.26326
		33.3988	211.169		0.021608	0.0189544	0.0157224	0.0272351	0.0151709	0.0277774	0.0296498	0.0229013	0.0289355	0.0204364	0.015672	0.0142944	0.0165927	0.0220444	0.0225296	0.0213016	0.0401143	0.00996943	0.0187126	0.0282739	0.0131086	0.0205808	0.0133674	0.0200614	0.0276725	0.0312502	0.0148394	0.0170632	0.0240778	0.0160224	0.0198385	0.0209968
		33.6092	242.211		0.0253752	0.00974015	0.0115243	0.0298544	0.00796731	0.0153582	0.0139585	0.0129058	0.0241304	0.0101815	0.00683968	0.00563584	0.0316438	0.00746978	0.0100469	0.0148421	0.0206208	0.0139649	0.0144346	0.022617	0.00381669	0.0116519	0.0147079	0.00895744	0.020257	0.0139737	0.0125651	0.0105398	0.0180763	0.00932369	0.0143677	0.0139916
		33.6165	258.975		0.106067	0.0480443	0.0410835	0.0414774	0.0428993	0.0490479	0.0535822	0.0414355	0.046997	0.0355726	0.0472448	0.0486072	0.0408205	0.051705	0.0503862	0.0496647	0.0442626	0.0389051	0.0465661	0.0159727	0.056918	0.037747	0.0562586	0.040321	0.0470216	0.0360936	0.0431127	0.0384972	0.0361597	0.0364597	0.0559491	0.0420163
		33.6293	283.107		0.750252	0.613942	1.13778	0.317409	0.368882	0.595253	0.945927	0.803698	0.467199	0.405945	0.604234	0.765186	0.423341	0.365562	0.962205	0.635121	0.442372	0.609018	0.540638	0.400654	0.517722	0.832015	0.339421	0.49291	3.44945	0.283968	0.380465	1.72663	0.383264	0.48885	0.374591	0.750798
		33.6293	438.377		0.0363633	0.03575	0.0348702	0.0331075	0.0403982	0.0493212	0.0229308	0.0188019	0.0268951	0.0369678	0.0440432	0.0202536	0.0386337	0.0326151	0.0353748	0.0337551	0.0296582	0.021114	0.0393741	0.037264	0.029425	0.0513471	0.0481789	0.0269211	0.0257983	0.0215326	0.0243185	0.0216788	0.0233592	0.0303182	0.0407563	0.031403
		33.63	88.0218		2.45075	1.74162	1.58884	1.68371	1.74095	2.29504	1.87401	1.35414	1.48123	2.09577	1.27533	1.6297	1.44794	2.42983	1.95001	1.80259	1.42858	1.11588	2.36325	1.0066	1.22473	1.46091	2.04642	1.1745	1.16275	1.68537	1.13751	1.73074	1.37879	2.4114	2.17271	1.56668
		33.6307	284.111		0.12477	0.106858	0.192713	0.0493582	0.0625033	0.109551	0.1505	0.126082	0.077245	0.0717463	0.100656	0.13654	0.0707907	0.0546663	0.161544	0.106368	0.0687566	0.0994143	0.08512	0.00940637	0.0816326	0.136495	0.0564869	0.0790504	0.554758	0.0425245	0.0624932	0.274098	0.0627746	0.0831872	0.0568394	0.116869
		33.6337	582.241		0.052588	0.0470423	0.0880799	0.0269452	0.0300489	0.0428102	0.076611	0.0649984	0.034768	0.027676	0.0503014	0.0565068	0.0301968	0.0277843	0.0763752	0.0488488	0.0373038	0.0466412	0.0498259	0.0357094	0.0326587	0.066621	0.022303	0.0357389	0.295264	0.022729	0.0338976	0.136694	0.0336995	0.04068	0.0303	0.0613377
		33.6603	278.247		0.0436164	0.0212173	0.0252025	0.0482858	0.0180841	0.0460434	0.0277936	0.0189041	0.0660304	0.0298374	0.0147719	0.017138	0.037614	0.0238055	0.0191128	0.0304971	0.0670546	0.0148894	0.0367384	0.0649347	0.0106712	0.0300514	0.0223241	0.0240722	0.0548571	0.0266996	0.0181187	0.0166166	0.0278506	0.0148468	0.021265	0.030066
		33.8707	214.18		0.0431789	0.0141543	0.0368781	0.0621342	0.0142052	0.0251555	0.0205523	0.00999873	0.0263881	0.0187983	0.0173293	0.0110277	0.045903	0.0247865	0.0261135	0.0264402	0.0242553	0.020503	0.0317937	0.0317148	0.0147396	0.0139986	0.0232759	0.00811076	0.0334806	0.0155705	0.0223942	0.0347575	0.0191759	0.0215835	0.0192749	0.0223086
		34.0075	85.0763		0.0428923	0.0413235	0.0486031	0.185538	0.0418493	0.0475007	0.306004	0.212684	0.151632	0.305013	0.062814	0.0422327	0.0427887	0.14028	0.243602	0.127651	0.440078	0.159089	0.184483	0.574697	0.0803536	0.0397219	0.0417452	0.0415391	0.0440159	0.0757701	0.0996144	0.0620102	0.0797029	0.515048	0.0571338	0.166334
		34.1897	172.133		0.0172578	0.0143508	0.0333503	0.0491597	0.022416	0.18045	0.0911105	0.0501262	0.0456939	0.0719768	0.0361874	0.0286778	0.024177	0.0983033	0.0717531	0.055666	0.072252	0.0175386	0.0547845	0.00805514	0.0746824	0.0535624	0.0565608	0.143206	0.0325819	0.112403	0.0204246	0.0405241	0.0474966	0.0199223	0.0509807	0.053665
		34.4796	315.133		0.117326	0.0753392	0.0949059	0.0418363	0.0229251	0.0290672	0.0615779	0.042565	0.0288632	0.0761756	0.0463526	0.0585516	0.0409875	0.0390787	0.0420485	0.0545067	0.0494684	0.0355097	0.0599514	0.0496166	0.0473348	0.0499865	0.0263854	0.018622	0.178122	0.00856233	0.0398389	0.07387	0.0236854	0.0530353	0.0265798	0.0493712
		34.4914	294.242		0.0345486	0.0177373	0.0350017	0.0520357	0.0247204	0.0808205	0.0525598	0.02761	0.0779921	0.0490186	0.0310673	0.0307828	0.0415472	0.0365816	0.0459872	0.0425341	0.144818	0.0159942	0.05435	0.0937013	0.0316981	0.04281	0.0288148	0.0527692	0.0799073	0.0523093	0.0171556	0.0166163	0.0186633	0.0173156	0.0246138	0.0461025
		34.5072	276.231		0.016594	0.00359967	0.00977594	0.0203972	0.00350097	0.0174481	0.0120144	0.00326377	0.0313531	0.0105745	0.00108991	0.00208531	0.0156996	0.00430951	0.0093654	0.0107381	0.0169338	0.00367741	0.0144549	0.0480239	0.00265363	0.00852122	0.00643795	0.00259736	0.0283823	0.0128324	0.00295349	0.000544113	3.62822e-05	0.00171276	0.00106863	0.0100553
		34.5162	196.169		0.00540247	0.00244326	0.00769427	0.00838523	0.00291105	0.00630838	0.00480895	0.0011117	0.00540348	0.00612858	0.00511556	0.00421567	0.0086161	0.00585623	0.00623471	0.00537571	0.00950203	0.00135333	0.00623861	0.00601768	0.00405107	0.00468295	0.00278844	0.0027338	0.00816897	0.00491464	0.00384839	0.00627285	0.00569009	0.00339896	0.00545509	0.0050078
		34.5313	194.154		0.0247507	0.0258522	0.02789	0.0295296	0.029386	0.0312205	0.0345032	0.0276833	0.0339875	0.02879	0.0325948	0.0364669	0.0242001	0.0368605	0.0332446	0.030464	0.0305609	0.0256114	0.0202305	0.0271747	0.0412209	0.021126	0.0242871	0.0275456	0.0248416	0.0221632	0.0244217	0.0299138	0.0296125	0.0183977	0.0283569	0.0263643
		34.5338	162.004		0.02184	0.0515082	0.0463688	0.0451615	0.0400949	0.0275278	0.0396088	0.0265871	0.0384126	0.0510418	0.0364855	0.0316352	0.043983	0.0428553	0.0312313	0.0382894	0.0288947	0.0273703	0.0418943	0.0628489	0.0506512	0.031235	0.0423528	0.0430997	0.0322135	0.0309974	0.0417601	0.0385728	0.0303683	0.0434809	0.0704437	0.0410789
		34.7888	186.148		0.00292463	0.00511552	0.0149822	0.0235373	0.00633693	0.0117162	0.00915295	0.0123773	0.00849518	0.0137871	0.010259	0.00600276	0.00837804	0.0235223	0.0147524	0.0114226	0.0133538	0.00217218	0.0135995	0.013698	0.0141118	0.00475502	0.00893027	0.0123104	0.00832149	0.0151565	0.00475727	0.0104174	0.00885872	0.0119521	0.00563883	0.00986888
		34.8646	279.231		0.0161164	0.0650536	0.092111	0.0566403	0.0460476	0.0731932	0.0808674	0.0660089	0.0540837	0.043821	0.0616453	0.0516076	0.0390731	0.0545343	0.0564873	0.0571527	0.10408	0.0220973	0.0714876	0.0431446	0.086337	0.0388203	0.0439407	0.0650998	0.0641642	0.06125	0.123611	0.0848122	0.0349297	0.0300503	0.0300193	0.0602563
		36.2737	876.681		0.0331462	0.0345291	0.0517337	0.0437193	0.0307471	0.0474246	0.0483042	0.0451639	0.0177212	0.0467621	0.0538693	0.0289194	0.0257736	0.0458804	0.0636888	0.0411588	0.0358269	0.0399414	0.048792	0.0506183	0.0392026	0.0360354	0.0327325	0.0452127	0.049285	0.0329052	0.0249732	0.0781374	0.0489264	0.015388	0.0392244	0.0411467
		36.2751	877.685		0.0198986	0.0157978	0.0369489	0.0226654	0.0169203	0.020208	0.0250825	0.0227269	0.00620923	0.0250603	0.0239756	0.015026	0.00601038	0.0248826	0.0312627	0.020845	0.0224251	0.0157377	0.0246793	0.00785664	0.0193643	0.0189626	0.0141373	0.0282367	0.0255863	0.0149427	0.00971474	0.0400054	0.0350978	0.0091427	0.0183481	0.0202825
		36.285	851.666		0.0193112	0.0221386	0.0284095	0.0264322	0.0184585	0.0211692	0.0262573	0.0209293	0.0140824	0.0275556	0.030641	0.0152138	0.0145753	0.0228521	0.0237374	0.0221175	0.0222543	0.00903627	0.0248043	0.00362569	0.0196832	0.0248216	0.0180146	0.0257772	0.0218106	0.0173531	0.0115889	0.04779	0.0197694	0.00886807	0.0288364	0.0202689
		36.2961	878.694		0.0418517	0.0336323	0.045094	0.0293175	0.0429152	0.0492481	0.0386646	0.0608563	0.0327426	0.0393224	0.0463913	0.0282543	0.0216084	0.0521364	0.0524395	0.040965	0.0387285	0.0360162	0.0540562	0.0603706	0.0388684	0.0315687	0.0335315	0.0445406	0.0462117	0.0279348	0.0199438	0.0852744	0.0538836	0.0115866	0.0312133	0.0409153
		36.3596	821.623		0.0697334	0.0495241	0.0775436	0.0797278	0.0411258	0.0595501	0.0737636	0.0643695	0.0509115	0.0742498	0.082253	0.0624714	0.0545387	0.0689288	0.0718782	0.0653713	0.0515002	0.0427041	0.0904258	0.0305916	0.056185	0.0551096	0.0613622	0.0459463	0.0561921	0.0641834	0.0463369	0.106745	0.0473596	0.030647	0.059511	0.05632
		36.3596	852.677		0.00743493	0.0168549	0.0227101	0.0156684	0.0118081	0.0133901	0.0157104	0.0194318	0.0130224	0.0138009	0.0234766	0.0126004	0.0121108	0.0240546	0.0222504	0.0162883	0.0144911	0.015067	0.0193031	0.0109102	0.0175068	0.0121287	0.00862711	0.0159092	0.0255102	0.0189399	0.00951197	0.0332597	0.0133424	0.00346964	0.0170109	0.0156659
		36.8607	289.292		0.0383972	0.224699	0.0522009	0.169516	0.0418892	0.0109077	0.00884843	0.0248827	0.00769622	0.0112602	0.0422967	0.0237266	0.128473	0.0262729	0.0161199	0.0551458	0.0165909	0.187043	3.64965e-05	3.93289e-05	0.044338	0.0138834	0.140858	0.0156571	0.0115484	0.00245278	0.160601	0.312218	0.238703	0.200534	0.264153	0.107244
		37.0996	823.636		0.0504063	0.042609	0.0562253	0.0678155	0.0430137	0.0470695	0.0607622	0.0552257	0.0496611	0.0558585	0.0621298	0.049061	0.0322731	0.0635525	0.0574482	0.0528741	0.0392344	0.0362998	0.0740023	0.0327522	0.0466453	0.0507896	0.00491379	0.0346881	0.0452682	0.0423804	0.0299329	0.0907424	0.0380145	0.0295282	0.0477455	0.0428625
		37.143	748.525		0.116869	0.0741687	0.0722347	0.0636322	0.0639954	0.036696	0.0280916	0.0587844	0.12305	0.0550242	0.0499122	0.0527805	0.073451	0.0741176	0.0262304	0.0646025	0.0336374	0.0304292	0.0481871	0.127572	0.112411	0.0355449	0.130809	0.0203465	0.0474679	0.0448144	0.0378707	0.0802978	0.0486405	0.0376611	0.0381715	0.0582574
		37.161	797.621		0.179251	0.251013	0.236256	0.229122	0.147287	0.199007	0.251506	0.237437	0.292522	0.239736	0.246011	0.240267	0.173656	0.232445	0.213852	0.224625	0.20653	0.165748	0.228621	0.251873	0.204913	0.218515	0.19238	0.176876	0.191284	0.189148	0.187221	0.295777	0.174794	0.184811	0.146514	0.201
		37.1611	767.574		0.392811	0.356642	0.258842	0.302039	0.214147	0.451308	0.285809	0.396899	0.240471	0.442132	0.321399	0.214675	0.299238	0.301686	0.270813	0.316594	0.336469	0.292189	0.340944	0.383975	0.249165	0.361096	0.309023	0.258459	0.268066	0.193856	0.327096	0.643905	0.352979	0.279957	0.318003	0.327679
		37.1611	795.605		0.539901	0.423178	0.46252	0.487459	0.317483	0.483412	0.573663	0.465286	0.462428	0.508694	0.485565	0.341521	0.407191	0.479884	0.456234	0.459628	0.456774	0.407172	0.469375	0.496593	0.389359	0.420853	0.427137	0.341023	0.385242	0.328347	0.413559	0.644399	0.425099	0.304133	0.461854	0.424728
		37.1611	835.6		0.54282	0.595626	0.52016	0.55373	0.935681	1.03914	0.566443	0.778206	0.542914	0.654711	0.527219	0.716262	0.868026	0.671454	0.532286	0.669645	0.40928	0.643314	0.710504	0.742577	0.457882	0.769736	0.731415	0.549357	0.894374	0.785929	0.351138	0.657678	1.05583	0.570334	0.818232	0.676505
		37.1617	836.611		0.727909	0.914369	0.566068	0.621021	0.96093	1.04791	0.714472	0.818668	0.691272	0.837761	0.577881	0.774268	0.89619	0.911016	0.583979	0.776248	0.491713	0.8106	0.683516	0.846555	0.535973	1.05398	0.885791	0.906455	0.933841	0.903098	0.478679	0.868282	1.09988	0.661656	0.981465	0.809433
		37.1617	837.617		0.353641	0.467129	0.270981	0.288682	0.440063	0.471219	0.327731	0.389825	0.327036	0.396197	0.275522	0.33694	0.396884	0.447087	0.282633	0.364771	0.218464	0.36478	0.328059	0.396129	0.257092	0.51276	0.438584	0.437702	0.421785	0.356499	0.215559	0.385188	0.496794	0.302153	0.461636	0.372879
		37.1696	752.557		0.0813418	0.127444	0.0978021	0.1285	0.137586	0.180303	0.107206	0.145218	0.206243	0.149703	0.149158	0.0837635	0.11535	0.153117	0.127757	0.1327	0.10647	0.121433	0.114352	0.133314	0.105528	0.13363	0.133649	0.143085	0.0886031	0.104325	0.0826628	0.26658	0.156033	0.0842032	0.134552	0.127228
		37.1747	810.596		6.59858	7.68191	6.23506	4.61455	8.1884	12.2272	6.73729	6.64222	5.41416	8.98048	5.28818	5.47514	5.39605	6.18309	4.71144	6.69158	4.25532	6.57927	5.45268	7.05915	6.22328	6.45631	6.56761	5.84799	8.6884	4.9973	4.08547	8.81943	9.5707	7.01103	8.48685	6.67339
		37.1747	811.6		3.31015	3.88077	3.14175	2.30854	4.15371	6.29867	3.41273	3.28268	2.77635	4.5669	2.65458	2.78165	2.7363	3.07645	2.34843	3.38198	2.08861	3.29516	2.71779	3.61748	3.20653	3.22369	3.34271	3.10068	4.35504	2.47623	2.06867	4.44382	5.19979	3.49236	4.27752	3.39374
		37.1838	806.566		3.52698	3.19589	4.99356	3.78031	4.97912	5.99785	3.57881	5.21374	3.39261	3.85309	3.39679	4.85282	4.44092	4.78166	3.47619	4.23069	2.51006	3.86877	4.66946	5.00324	3.92978	3.90248	3.95396	2.5295	4.07098	3.82963	2.23569	4.65912	4.86006	3.72647	4.79174	3.90273
		37.1838	807.569		1.76747	1.61321	2.52895	1.98212	2.59024	3.0759	1.80383	2.54865	1.68834	1.9396	1.70955	2.46698	2.23412	2.40887	1.72294	2.13872	1.2712	1.97597	2.43128	2.60083	2.00257	1.97968	1.98375	1.37121	2.06038	1.98058	1.12028	2.33532	2.3841	1.84655	2.4963	1.98933
		37.1838	808.58		3.20834	3.15577	3.48315	2.97312	3.79414	4.50822	3.09929	3.78052	2.53226	3.93916	2.79609	3.15146	2.96495	3.96376	2.6573	3.33384	2.24865	3.30731	3.20867	3.7849	3.10874	3.36451	3.41723	3.33046	3.85035	2.71627	1.92815	4.49982	3.80688	3.09105	4.1032	3.31775
		37.1838	809.587		1.58505	1.5361	1.58469	1.31736	1.82295	2.06166	1.4242	1.76678	1.20337	1.84207	1.29043	1.4442	1.30604	1.89532	1.22728	1.55383	1.0644	1.55354	1.42883	1.7578	1.4446	1.58159	1.64541	1.63733	1.7909	1.25804	0.90058	1.97307	1.71965	1.4182	1.9171	1.5394
		37.2028	751.544		0.0188839	0.0194155	0.0408681	0.0247505	0.0504965	0.034351	0.0423222	0.0490151	0.110997	0.0256362	0.0540237	0.020663	0.0320119	0.0563479	0.0504755	0.0420172	0.0410678	0.0408618	0.0435493	0.0626834	0.0316993	0.0414739	0.0339599	0.041429	0.0341364	0.0464127	0.0352213	0.0949918	0.0383954	0.0231057	0.0526801	0.0441112
		37.2111	769.592		0.380114	0.517416	0.45616	0.488262	0.306057	0.457837	0.521198	0.560382	0.515013	0.507815	0.459947	0.412488	0.405315	0.408886	0.491933	0.459255	0.435553	0.4003	0.444455	0.46226	0.414239	0.468837	0.362085	0.459597	0.461274	0.354457	0.482153	0.70711	0.454564	0.395014	0.434993	0.449126
		37.8882	770.601		0.275395	0.377964	0.313683	0.389956	0.27239	0.254986	0.351967	0.361149	0.390713	0.301762	0.353157	0.281419	0.321095	0.32844	0.422921	0.333133	0.392684	0.288027	0.344499	0.290862	0.295719	0.283812	0.216917	0.413619	0.237565	0.358764	0.352907	0.492622	0.285758	0.240159	0.335778	0.321979
		37.8882	812.612		2.06147	3.80767	1.83563	1.86979	3.46045	3.06763	2.33447	2.49069	2.29078	3.19858	2.02857	2.61822	3.63914	2.27504	1.93705	2.59435	1.72484	2.59273	2.12409	2.7268	2.05568	2.8107	2.52197	3.73128	3.95663	2.70381	1.70214	2.56114	3.78516	2.51551	2.71686	2.68196
		37.9339	724.527		0.0642508	0.087319	0.0750797	0.0858553	0.0964817	0.182872	0.109978	0.111667	0.244947	0.124627	0.120787	0.0582233	0.103314	0.119841	0.105954	0.112746	0.0954224	0.121497	0.0776896	0.125826	0.0965963	0.113218	0.100669	0.0977396	0.0909599	0.0928518	0.0697037	0.183423	0.124145	0.0749737	0.099149	0.104258
		37.9823	839.632		0.109453	0.133765	0.0221408	0.0492464	0.0823045	0.0728583	0.0551486	0.0596878	0.0758992	0.100315	0.0626356	0.120796	0.114927	0.0437089	0.0522562	0.0770095	0.0632406	0.103697	0.0236045	0.114776	0.114319	0.139201	0.121309	0.202907	0.0789035	0.112868	0.0827685	0.0847946	0.104346	0.052829	0.105523	0.100339
		37.9933	140.01		0.0898487	0.077768	0.0772349	0.0325917	0.0649938	0.0942747	0.0823583	0.0957907	0.0812701	0.0746619	0.0677264	0.0836453	0.0864516	0.0876202	0.0773849	0.0782414	0.0921637	0.0935956	0.0665557	0.0557573	0.0684621	0.071897	0.043962	0.0969562	0.0762012	0.0894813	0.0802194	0.0643495	0.069096	0.0695679	0.0840621	0.0748218
		38.0147	184.073		1.07576	1.25719	1.04545	1.03556	1.16804	1.26196	1.12842	1.16044	1.2836	1.24031	0.966213	1.23163	1.28543	1.58906	1.19015	1.19462	1.15601	1.23977	1.14019	1.07663	1.01611	1.05859	0.930645	1.27588	1.10928	1.10888	1.12043	1.1359	1.02428	1.01365	1.33458	1.11606
		38.0147	782.568		13.181	10.7713	13.1417	10.1013	12.663	21.941	15.1917	12.7552	9.14222	17.1851	10.7262	10.5356	9.93552	11.8992	10.2054	12.625	8.15634	12.8635	13.8647	12.1883	12.7332	11.2245	12.9754	12.5198	14.1282	8.99207	7.69198	15.2473	14.6422	13.8188	15.5686	12.441
		38.0147	783.569		6.69435	5.429	6.57327	5.17898	6.23575	11.2532	7.67758	6.51812	4.47542	8.82643	5.43832	5.1095	5.0937	5.92172	5.16581	6.37274	4.17739	6.66568	7.13771	6.0605	6.70381	5.63278	6.46897	6.24073	7.22681	4.79185	3.92598	7.77453	7.42545	7.04368	8.08162	6.35717
		38.0202	771.606		0.106979	0.116228	0.0664016	0.141518	0.0897045	0.0297883	0.107533	0.108188	0.163106	0.0479652	0.134084	0.126633	0.123656	0.0919826	0.167001	0.108051	0.17823	0.0981672	0.138324	0.0897406	0.0794645	0.0720486	0.0705002	0.116788	0.067959	0.109894	0.182367	0.201081	0.0671547	0.0706152	0.111374	0.110247
		38.023	784.582		7.6826	10.8691	7.68643	7.80381	10.2638	8.35761	8.96927	9.22228	8.87175	9.21682	7.2878	10.2778	10.0776	11.8606	7.89407	9.08942	7.93666	9.38725	8.78368	8.45657	7.41157	8.14867	7.41404	11.2069	8.58706	8.73657	8.00471	8.05355	8.29611	7.76246	8.84479	8.46871
		38.0254	743.578		0.236793	0.26138	0.153409	0.175471	0.139584	0.202977	0.18825	0.222482	0.238596	0.186371	0.181616	0.177771	0.24241	0.224379	0.307342	0.209255	0.303804	0.23782	0.187412	0.177564	0.188207	0.181287	0.157332	0.252476	0.126364	0.207781	0.382045	0.452007	0.163146	0.169361	0.224088	0.22738
		38.0262	785.586		3.43563	4.97212	3.35453	3.5825	4.70112	3.26519	4.02615	4.14791	4.03344	4.09388	3.29847	4.6945	4.68073	5.48377	3.55435	4.08829	3.6742	4.19276	3.99156	3.74906	3.38032	3.74571	3.26347	5.15991	3.82729	4.00298	3.75508	3.4732	3.82201	3.48152	3.89721	3.82775
		38.0262	813.616		0.871641	1.67458	0.778483	0.835756	1.3269	1.10958	0.897002	0.796632	0.960291	1.41814	0.894437	1.19692	1.74378	0.959216	0.787064	1.08336	0.782605	1.14624	0.975154	1.16908	0.764508	1.24881	1.04264	1.69927	1.75964	1.25151	0.762844	1.12813	1.63105	0.890312	1.0984	1.15668
		38.0383	744.586		0.527355	0.561528	0.314946	0.438276	0.306894	0.393028	0.41688	0.40356	0.595564	0.338112	0.422442	0.355783	0.432332	0.473572	0.591977	0.43815	0.640763	0.493831	0.402953	0.298203	0.416218	0.366182	0.315945	0.604549	0.292218	0.466813	0.646888	0.6828	0.325353	0.332458	0.476356	0.450769
		38.0386	98.9843		0.0483212	0.0584283	0.0473278	0.0346501	0.0443054	0.0534363	0.0531059	0.0466986	0.0430382	0.0444758	0.0310569	0.0561455	0.0480109	0.0624129	0.0582337	0.0486432	0.0627619	0.0649362	0.051107	0.0473974	0.0444991	0.0393963	0.0334307	0.0572055	0.0411296	0.0543454	0.0491926	0.0447557	0.0369789	0.0429301	0.0563345	0.0484267
		38.0422	125		0.0764935	0.0897123	0.0646305	0.0859539	0.0818142	0.0843724	0.0832919	0.0649932	0.0973022	0.0833877	0.0616136	0.0924959	0.0866914	0.107215	0.0664719	0.0817627	0.0767594	0.0840016	0.0801648	0.0738909	0.0692129	0.0662502	0.0595371	0.0894426	0.0742371	0.067305	0.0766222	0.0659178	0.0688191	0.0787136	0.0839121	0.0743191
		38.043	745.59		0.234067	0.228018	0.135091	0.194668	0.141561	0.18233	0.20167	0.179168	0.298861	0.147904	0.198288	0.171547	0.2025	0.2022	0.289218	0.200473	0.295078	0.208039	0.173613	0.125097	0.190909	0.173331	0.128846	0.273553	0.117505	0.206925	0.303725	0.302522	0.156211	0.135455	0.199546	0.199357
		38.0611	787.6		5.07995	7.26216	5.19269	5.21398	7.41462	5.43511	5.96968	6.08472	8.27021	5.448	4.65334	6.95003	7.69999	9.62287	6.42634	6.44825	5.51861	7.28067	5.56709	6.18441	4.41016	5.92461	4.14044	7.00086	5.10806	7.54483	7.23949	4.91296	4.94996	5.25201	7.27395	5.88721
		38.0829	786.598		10.7591	15.6617	11.174	10.8897	15.9162	11.7142	12.6203	12.7784	17.6955	11.7067	9.8724	15.0736	15.4412	20.6993	13.6309	13.7089	11.5076	15.2923	11.7495	13.2895	9.50119	12.7057	8.94448	14.5406	10.8272	15.7657	15.1697	10.2854	10.6808	11.272	15.4185	12.4633
		38.1013	788.609		2.15462	3.39035	1.86318	2.05447	2.96633	2.3538	2.29185	2.20164	3.17014	2.35495	1.82167	3.02389	3.06236	3.6566	2.38828	2.58361	2.18332	2.95525	1.84716	2.41074	1.66528	2.66089	1.77657	3.57291	2.22926	2.94213	2.6193	1.90936	2.33163	2.32235	2.66069	2.40579
		38.5384	781.553		0.0843814	0.190853	0.133964	0.115935	0.101548	0.398187	0.10085	0.115169	0.153412	0.403239	0.0810426	0.137296	0.0977437	0.131526	0.094782	0.155995	0.127065	0.134775	0.118094	0.169187	0.191649	0.113433	0.154681	0.492858	0.311568	0.128185	0.0524284	0.248192	0.117495	0.125544	0.328006	0.187544
		38.7378	747.606		0.0941571	0.141906	0.0655643	0.0826021	0.0702022	0.0481444	0.13401	0.0548977	0.110218	0.0734735	0.104911	0.0747337	0.085027	0.1346	0.136027	0.0940316	0.124932	0.0765999	0.0692053	0.0614091	0.0977237	0.087385	0.0494554	0.0552704	0.0615769	0.0643601	0.118086	0.0451868	0.0615507	0.0602602	0.089877	0.0748586
		38.8599	719.574		0.0585389	0.0475519	0.0275114	0.0145729	0.0211101	0.0318045	0.0454329	0.0302399	0.0493129	0.0265892	0.0428548	0.026402	0.0304885	0.0517258	0.0552348	0.0372914	0.0630845	0.0429255	0.0358945	0.0246521	0.0222605	0.0522747	0.021406	0.0338185	0.0305904	0.0382144	0.0506566	0.0497995	0.0337276	0.0357536	0.0407328	0.0383861
		38.8916	761.587		6.53854	6.10563	3.84835	4.14558	5.08233	5.80826	5.26785	4.85003	6.57059	5.51443	4.07411	6.50797	5.97803	7.90592	5.47349	5.57807	5.37773	7.10657	4.98124	4.54686	4.67765	5.35452	4.37534	6.78942	4.71302	5.00846	4.99184	3.78982	4.77211	5.59792	5.28174	5.15762
		38.8916	772.582		0.216036	0.300591	0.242862	0.289527	0.304769	0.230544	0.260719	0.254708	0.32379	0.276606	0.208405	0.320952	0.318057	0.634694	0.287242	0.297967	0.284985	0.277133	0.263601	0.212024	0.240949	0.239586	0.204607	0.333511	0.145568	0.293561	0.246477	0.214736	0.253541	0.251391	0.275613	0.249152
		38.8937	759.571		11.8889	12.6003	13.1947	10.834	11.7429	10.9179	13.1365	12.9206	16.9403	11.2791	9.32332	15.2677	13.3593	18.7925	13.9808	13.0786	12.7574	14.2134	13.3577	10.6242	11.6339	11.1177	7.88466	14.1651	8.79652	13.4256	15.4978	8.83272	8.10288	10.8438	13.6453	11.6599
		38.8937	760.578		15.046	14.4907	10.109	10.5321	11.926	13.6944	13.3013	12.3705	16.31	13.2729	9.84005	16.185	15.8544	19.1208	13.7756	13.7219	13.2364	17.7996	12.792	11.6518	11.6892	12.3681	10.0625	16.0228	10.8185	13.1144	13.2237	9.86511	10.4056	13.0404	13.1698	12.6173
		38.8955	756.551		0.321568	0.789912	0.382758	0.569992	0.663691	0.318835	0.441516	0.305748	0.456073	0.547104	0.231841	0.433806	0.64377	1.18057	0.57847	0.524377	0.599909	0.634321	0.240869	0.436033	0.212899	0.470137	0.365192	1.18536	0.507428	0.646547	0.498612	0.295872	0.532477	0.428659	0.372761	0.495139
		38.9192	773.586		0.108477	0.146946	0.112944	0.138914	0.13743	0.0997567	0.128775	0.140967	0.144951	0.0991028	0.0864361	0.15423	0.16856	0.290865	0.143105	0.140097	0.103946	0.131688	0.12641	0.0899186	0.115842	0.11871	0.104402	0.141118	0.069906	0.14232	0.12809	0.0821698	0.133476	0.113657	0.1428	0.116297
		39.1497	733.557		0.429349	0.430189	0.0799734	0.171781	0.191124	0.231272	0.178445	0.0986968	0.176888	0.206956	0.122155	0.366486	0.345515	0.367538	0.255669	0.243469	0.333798	0.275651	0.199239	0.151814	0.145711	0.175642	0.12309	0.395686	0.355381	0.197594	0.143571	0.188684	0.299647	0.214021	0.232541	0.228805
		39.4333	732.551		0.982596	1.01426	0.215823	0.45748	0.455775	0.550941	0.426945	0.245048	0.406416	0.457439	0.298937	0.796482	0.846019	0.857612	0.55568	0.571164	0.809489	0.654206	0.459945	0.366215	0.341666	0.412362	0.312573	0.951552	0.899358	0.484736	0.34659	0.452386	0.688401	0.481124	0.544405	0.547001
		39.6511	720.586		0.048983	0.0650277	0.0445384	0.0221235	0.0272548	0.0383579	0.0653749	0.0257853	0.0477685	0.0224327	0.0546168	0.0436341	0.0295562	0.0534489	0.0608311	0.0433156	0.0754009	0.0712674	0.0453728	0.0259143	0.0474934	0.0579346	0.0263612	0.0517184	0.0456679	0.0600847	0.0684429	0.0466121	0.0358741	0.0320452	0.0415747	0.0487843
		39.7352	734.566		0.540674	0.53585	0.216858	0.220696	0.290106	0.401022	0.377824	0.238089	0.282286	0.279984	0.279705	0.372971	0.306046	0.511743	0.371591	0.348363	0.438996	0.485051	0.290859	0.194166	0.29101	0.384536	0.181254	0.358203	0.35248	0.302529	0.38351	0.252933	0.330054	0.277218	0.353155	0.325064
		41.5256	246.242		0.498771	1.65986	0.345276	0.865464	0.25661	0.00798887	3.90046e-05	1.69054	0.0052313	0.00156206	0.162791	0.191753	1.12418	0.0639665	0.017873	0.459461	0.142006	2.37727	3.64965e-05	0.00118154	0.207361	0.0456564	1.41551	3.87768e-05	0.0171314	3.51956e-05	1.76403	2.50623	2.01552	1.18817	1.94881	0.9086
		42.468	295.211		3.69524e-05	3.88435e-05	0.00118473	4.03431e-05	0.00184925	0.0144708	0.00518563	0.00587107	0.00432237	0.013049	0.00719433	0.012236	3.54233e-05	0.00893983	0.0123667	0.00578808	0.0241212	3.87584e-05	0.00574072	0.00724914	0.0131793	0.0085617	0.00161557	0.0189631	0.00777265	0.0127342	3.37084e-05	0.00160918	3.62822e-05	3.46669e-05	3.84435e-05	0.00678192
		43.2925	224.237		0.0190346	0.00715182	0.012283	0.0086693	0.00581534	0.014825	0.0108031	0.00785959	0.00824683	0.0195871	0.00868306	0.00844969	0.0103034	0.0136819	0.00465355	0.0106698	0.00152861	0.00718525	0.0121765	0.0097351	0.00376102	0.00634265	0.0118947	0.0102506	0.00785143	0.00854399	0.00596316	0.00746051	0.0129694	0.00973507	0.00667906	0.00813847
		45.9366	144.982		1.78521	2.34489	0.688711	0.671821	1.07301	1.62765	1.88007	1.73757	1.46463	1.45416	2.32507	1.10633	0.835318	0.976484	0.959137	1.39534	0.594627	1.52522	0.611383	0.641295	0.593888	1.26113	2.27971	1.52269	0.841139	2.13023	1.42627	0.853823	2.55171	0.512979	1.67627	1.26816
		45.9631	207.158		0.016448	0.0168248	0.0162041	0.0180179	0.0159395	0.0204405	0.0208298	0.0180919	0.018592	0.0187454	0.0334026	0.0167704	0.0135426	0.0192868	0.0184428	0.0187719	0.0185766	0.0107809	0.014177	0.0160344	0.0211191	0.0252179	0.0132883	0.0179108	0.0197908	0.0188338	0.0106565	0.018034	0.0156691	0.0201353	0.0177622	0.0171991
		46.7004	298.221		0.0023631	3.88435e-05	0.00518098	0.00725857	0.00488999	0.0164518	0.0112452	0.00804054	0.00701174	0.0136371	0.00747267	0.0124786	0.00239967	0.0123924	0.0133078	0.00827793	0.0417185	3.87584e-05	0.00714837	0.00451647	0.0137639	0.00854536	0.0106667	0.0203824	0.00893613	0.0166654	0.00594791	0.00298582	0.00408916	0.00305555	0.00391028	0.010158
		46.7794	124.087		0.044282	0.0459103	0.0473012	0.0453644	0.0528783	0.0570177	0.0424892	0.0463949	0.0741467	0.050762	0.0594143	0.0561108	0.0215767	0.0655317	0.0744559	0.0522424	0.0498079	0.0511438	0.0510869	0.0636607	0.0547438	0.0373547	0.0486625	0.0483434	0.040562	0.0741818	0.0413197	0.0495348	0.0751871	0.0639605	0.0436299	0.0528786
		46.7966	138.074		0.0198727	0.0221975	0.0320506	0.00965066	0.0103526	0.018244	0.0257794	0.0178076	0.0174424	0.0143898	0.0209846	0.020529	0.0099954	0.0193512	0.0231884	0.0187891	0.0137065	0.0158091	0.0149567	0.00679548	0.0159514	0.0295619	0.00741146	0.00975771	0.129615	0.016292	0.011562	0.0413804	0.0125363	0.0135572	0.00976878	0.0232441
		46.8113	290.268		0.384525	1.64395	0.0628778	0.796165	0.241159	0.0166764	3.90046e-05	1.14087	0.00667602	0.00417935	0.12989	0.218413	0.708678	0.0948993	0.0107151	0.363981	0.0837637	0.858003	0.000987561	0.00233851	0.107301	0.00914197	0.559145	0.00147818	0.0252736	0.00169847	0.811611	0.953995	0.839626	1.58167	1.85473	0.512718
		46.8151	136.087		0.0110846	0.0163867	0.0214595	0.0126231	0.0209037	0.0215091	0.0155368	0.0136158	0.0243608	0.0178345	0.0237669	0.0137098	0.0144377	0.0341311	0.0188033	0.0186776	0.0214303	0.0134533	0.0175904	0.0254455	0.0202813	0.0283046	0.0188728	0.0142002	0.0150332	0.0250787	0.012047	0.0162952	0.0200787	0.0178145	0.0164916	0.0188278
		46.8217	95.0606		0.0193401	0.0223759	0.0252379	0.0184956	0.0296469	0.0168849	0.0265961	0.0163375	0.0227448	0.0183724	0.0308496	0.0198816	0.028434	0.028014	0.0220178	0.0230153	0.0147406	0.0232486	0.016291	0.031021	0.0225905	0.0249513	0.0167773	0.0169549	0.0162286	0.016794	0.0200148	0.0216238	0.016703	0.0191663	0.0230032	0.0200073
		46.8427	112.087		0.0905005	0.145401	0.104028	0.0952032	0.120915	0.164492	0.103639	0.0917672	0.131931	0.170077	0.162411	0.113474	0.117158	0.208017	0.108483	0.1285	0.0982725	0.0942151	0.133736	0.131822	0.124414	0.136216	0.0951257	0.0978116	0.0962488	0.119731	0.0904675	0.0972615	0.119384	0.133888	0.132819	0.113427
		46.8556	109.076		0.017198	0.0191432	0.0315823	0.0146397	0.0173628	0.0175095	0.0195013	0.0124111	0.0316139	0.0234485	0.0207749	0.0231958	0.0137232	0.0214711	0.0208685	0.0202963	0.0128892	0.0136241	0.0134448	0.0175432	0.0278111	0.0336033	0.0144593	0.0169189	0.0276655	0.0191038	0.0179527	0.0163617	0.0214229	0.0148625	0.0133277	0.0187327
		46.8556	150.102		0.00653347	0.00690024	0.00810091	0.00597117	0.00829726	0.00972998	0.00859552	0.00582893	0.0093676	0.00775775	0.0110735	0.00997101	0.00675089	0.0119909	0.00592723	0.00818642	0.00709128	0.00520163	0.00454161	0.00608797	0.00817733	0.0110889	0.0069899	0.00588829	0.00482366	0.00977476	0.0062354	0.00656	0.00942471	0.0071733	0.00733838	0.00709314
		47.6354	329.133		3.69524e-05	0.00423287	0.667771	4.03431e-05	0.348921	4.16412e-05	3.90046e-05	3.92012e-05	0.0974326	3.88719e-05	0.000682627	0.373818	0.00258846	0.104433	0.00457894	0.10698	0.0600581	3.87584e-05	0.314841	0.0458061	0.160077	3.83816e-05	3.52523e-05	0.411607	3.61024e-05	3.51956e-05	0.000889349	3.73564e-05	3.62822e-05	3.46669e-05	3.84435e-05	0.0662406
		48.0544	165.112		0.0156934	0.0136425	0.0341207	0.0176538	0.0450607	0.0327856	0.0332523	0.0150298	0.0444795	0.0373741	0.0457552	0.0317028	0.0066736	0.051394	0.0467547	0.0314249	0.0307669	0.00568616	0.0275038	0.0137571	0.0468532	0.0403013	0.00854488	0.0341935	0.0223203	0.0356612	0.0210079	0.015894	0.0120368	0.0240657	0.0140922	0.0235123
		48.3644	178.105		0.00349576	0.0503475	0.00320382	0.00133557	0.00547165	0.00503417	0.00453731	0.065456	0.0281585	0.00304672	0.00349915	0.00432866	0.09245	0.00844341	0.0052943	0.0189402	0.0543269	0.161836	0.101947	0.222752	0.161193	0.145143	0.00386065	0.00320795	0.00873809	0.0069631	0.00316486	0.00549773	0.00724244	0.005831	0.00419341	0.0597265
		48.5988	284.206		0.00598833	0.00467023	0.00561115	0.00479863	0.00334313	0.027959	0.0116669	0.00804075	0.0116509	0.0242126	0.00981399	0.014349	0.00954283	0.0143053	0.016994	0.0115298	0.0654409	0.00418678	0.0094545	3.93289e-05	0.0178194	0.00985742	0.0117785	0.0223435	0.013186	0.014692	0.0117741	0.00344535	3.62822e-05	0.00251162	0.00379986	0.012691
		49.0605	158.06		0.0153198	0.0580802	0.0403401	0.0223728	0.0708854	0.0652522	0.0570334	0.0581342	0.0706058	0.0378447	0.0896847	0.0424086	0.0299797	0.0320265	0.0890604	0.0519352	0.0740956	0.037091	0.0451326	0.0468689	0.0886652	0.107972	0.0172694	0.0619035	0.0393202	0.0402016	0.0228375	0.0376315	0.0531929	0.0699651	0.0270449	0.0512795
		49.4548	303.25		0.215428	3.88435e-05	3.74343e-05	4.03431e-05	0.00150876	4.16412e-05	0.153187	3.92012e-05	0.00123403	3.88719e-05	0.028555	3.88116e-05	0.15067	0.0096358	4.04642e-05	0.0373689	0.0778674	0.00600846	0.0202703	3.93289e-05	3.93772e-05	0.0454093	0.0376625	0.0317996	3.61024e-05	3.51956e-05	3.37084e-05	0.025825	3.62822e-05	0.00623045	3.84435e-05	0.0167554
		50.2476	210.141		0.00493159	0.00162686	0.00685659	0.00365022	0.00345611	0.00849673	0.0109088	0.00216127	0.00891566	0.00567735	0.00851413	0.00619838	0.00440696	0.00884109	0.0126085	0.00648335	0.00875551	3.87584e-05	0.00575856	0.00521361	0.00678594	0.00780294	0.00184956	0.0083038	0.00628062	0.0104668	0.00480835	0.000803818	3.62822e-05	3.46669e-05	0.00482121	0.00478403
		50.3087	311.205		3.69524e-05	0.013886	3.74343e-05	4.03431e-05	3.92488e-05	0.0334987	0.00179931	0.00122293	0.00260466	0.0198574	3.80149e-05	0.00805396	0.00187737	0.00152621	0.00168116	0.00574665	0.0349488	3.87584e-05	0.00120032	0.0016479	0.00742239	0.00149905	0.0135684	0.0229877	3.61024e-05	0.00507713	0.00887687	3.73564e-05	3.62822e-05	3.46669e-05	3.84435e-05	0.00649668
		51.1921	807.569		0.686174	0.512382	1.14026	0.915642	1.05727	1.13975	0.709007	1.46244	0.467655	0.81196	0.760083	0.816997	1.12633	0.868759	0.615736	0.872696	0.481017	0.708829	1.19968	1.10479	0.789767	0.72026	0.889409	0.337893	0.947795	0.735551	0.350358	1.25389	1.12525	0.782806	0.879608	0.82046
		51.1921	808.581		1.37475	1.41717	1.77458	1.41405	1.79163	2.00629	1.47167	2.26384	0.878281	1.79738	1.44769	1.23201	1.77586	1.69066	1.16136	1.56648	0.916714	1.41636	1.92246	1.89004	1.29934	1.33473	1.83283	1.65168	1.71707	1.30069	0.647618	2.40791	1.90643	1.49217	1.72558	1.56411
		51.1927	806.566		1.42364	1.19792	2.21748	1.68533	2.0883	2.21245	1.49031	2.65361	0.924484	1.64106	1.50054	1.67468	2.22659	1.79645	1.21544	1.72989	0.902356	1.30751	2.47433	2.07359	1.45936	1.41088	1.81125	1.15231	1.75471	1.4942	0.730112	2.42609	2.23688	1.58164	1.95081	1.65107
		51.2201	768.585		0.380693	0.574719	0.558134	0.597932	0.292604	0.496098	0.555438	0.667898	0.397533	0.600812	0.508558	0.319712	0.563126	0.372914	0.404977	0.486077	0.45516	0.38221	0.610208	0.568525	0.440195	0.410954	0.462321	0.417954	0.431397	0.3819	0.352554	1.00637	0.583583	0.408818	0.410788	0.488196
		51.2957	783.569		3.19796	3.39136	5.46864	3.36057	3.5523	6.01623	3.18099	6.09163	2.85815	4.21377	2.89646	3.21822	3.32513	3.75711	2.54498	3.8049	2.63607	3.61367	4.56856	3.63132	3.14979	2.58215	3.71601	3.2186	4.25062	2.54444	1.89563	6.96937	4.94675	3.34753	3.86209	3.66217
		52.9029	253.163		0.00958879	0.0252942	0.00633024	0.0198596	0.00624917	0.0863282	0.0274764	0.0183628	0.0244791	0.0693793	0.00656058	0.0433734	0.0160397	0.0190351	0.0318958	0.0273502	0.210137	0.00199392	0.0264354	0.0300587	0.0443701	0.0184134	0.0537255	0.0768923	0.0228202	0.049101	0.0217274	3.73564e-05	0.00590584	0.00643299	0.00755522	0.0383738
		52.953	101.079		0.405036	0.107158	0.340425	0.18449	0.0753958	0.0692024	0.0690765	0.100077	0.147638	0.10505	0.10302	0.173512	0.0579001	0.137596	0.194352	0.151329	0.144457	0.0759286	0.199795	0.235125	0.102546	0.227484	0.0495963	0.106801	0.0867925	0.05077	0.0610843	0.301812	0.0711735	0.152841	0.23492	0.140075
		52.9601	270.19		3.69524e-05	0.00167149	0.00157322	0.00682583	3.92488e-05	0.031427	0.0126093	3.92012e-05	0.00761351	0.0256962	0.00349223	0.013456	3.54233e-05	0.00425101	0.0105531	0.00795464	0.077246	0.00141588	0.00598118	0.0109307	0.0151486	0.0051438	0.0172699	0.0184324	0.00764098	0.0163557	0.0061337	3.73564e-05	0.00152202	3.46669e-05	3.84435e-05	0.0122221
		52.9712	785.586		2.00944	5.24698	2.63881	2.82131	3.2695	3.55217	2.39636	3.3095	2.01023	2.72944	2.41028	2.70284	3.33154	3.71156	2.05127	2.94608	3.26253	4.91718	2.62572	3.10096	2.09406	2.16034	2.53706	3.79324	2.05041	2.86241	1.96129	2.6717	4.95231	2.08439	2.54414	2.90785
		53.4719	108.056		0.0658132	0.0468982	0.0186831	0.131703	0.092821	0.392499	0.276161	0.29588	0.515135	0.0224801	0.345792	0.249088	0.0113968	0.135171	0.427089	0.201774	0.120044	0.269001	0.0338249	0.0877668	0.221857	0.270268	0.0460925	0.225978	0.166025	0.266684	0.120752	0.405365	0.126389	0.0231583	0.182778	0.171066
		54.1662	289.292		0.00172322	0.0430806	3.74343e-05	0.00416235	3.92488e-05	4.16412e-05	0.00110747	0.0162795	0.00143541	0.00177676	3.80149e-05	0.00347736	3.54233e-05	4.91036e-05	4.04642e-05	0.00488827	0.00353691	0.0502521	3.64965e-05	3.93289e-05	0.00355003	0.00283086	0.0016731	3.87768e-05	3.61024e-05	3.51956e-05	0.0161123	0.00888543	0.00576249	0.00931262	0.0346375	0.00911595
		55.5596	742.572		0.356662	0.263508	0.472689	0.365973	0.219208	0.323018	0.350421	0.310666	0.265639	0.0476669	0.20245	0.221975	0.761229	0.333172	0.401419	0.32638	0.560633	0.388714	0.32145	0.52578	0.256511	0.271157	0.282976	0.263836	0.175853	0.747493	0.99792	0.839426	0.497368	0.48654	0.344937	0.46404
		55.6005	89.0712		0.0774149	0.103223	0.0905297	0.0833236	0.0740757	0.0659247	0.106618	0.0492946	0.0740917	0.105984	0.0848914	0.0536321	0.0792764	0.0953964	0.0913404	0.0823345	0.094378	0.0698751	0.104026	0.0764052	0.11993	0.0846982	0.083517	0.0698322	0.0873328	0.0666518	0.083982	0.0572547	0.0561717	0.104245	0.0791308	0.0824953
		56.4201	314.216		0.00169649	0.0191445	3.74343e-05	4.03431e-05	3.92488e-05	0.0534255	0.00956996	3.92012e-05	0.00155936	0.0254228	3.80149e-05	0.0120318	0.0161955	4.91036e-05	0.0992084	0.0158998	0.0454482	3.87584e-05	3.64965e-05	0.0142161	0.00830056	3.83816e-05	0.0236547	0.0173417	3.61024e-05	0.0398697	0.0801101	3.73564e-05	3.62822e-05	3.46669e-05	3.84435e-05	0.0152825
		56.4615	184.073		1.58049	1.19084	1.94864	1.18423	1.28247	1.26621	0.962039	2.32704	1.84368	0.799898	0.135769	1.81032	2.2833	1.43714	0.872845	1.39499	1.68982	1.23214	2.07879	1.11988	1.64173	1.63701	0.146643	2.56667	1.7797	1.96342	1.6252	2.405	1.86842	1.03923	2.0832	1.65846
		56.462	220.177		0.0497874	0.0281878	0.0397048	0.0421428	0.0260981	0.0582415	0.021054	0.00800467	0.0303351	0.0389852	0.0240821	0.0236866	0.0277578	0.0377909	0.0187497	0.0316406	0.0172181	0.0124806	0.0260414	0.0055003	0.0245232	0.0308302	0.0401136	0.0370616	0.0179617	0.0329749	3.37084e-05	0.0074439	0.0174742	0.0332999	0.0157456	0.0212469
		56.4656	195.122		0.200548	0.250103	0.227874	0.205988	0.171187	0.223188	0.224272	0.17159	0.233088	0.265842	0.229226	0.202104	0.174566	0.253222	0.274057	0.220457	0.3131	0.144911	0.201761	0.214428	0.295996	0.255086	0.230615	0.226647	0.206166	0.186992	0.169595	0.14119	0.180202	0.189281	0.23095	0.212461
		56.5515	786.598		16.9321	14.5468	20.8551	19.6519	30.4651	19.7441	20.1704	27.4152	22.739	25.2068	1.54145	26.4698	18.7773	38.4795	19.9749	21.5313	4.85437	14.1532	19.6037	16.6069	13.963	19.2339	15.4831	38.0508	17.8643	13.4207	12.3524	21.7583	19.9265	10.1158	25.3547	17.5161
		57.2666	212.149		0.00616835	0.00946494	0.00920747	0.00952401	0.00776852	0.0160647	0.0104559	0.00937434	0.0129273	0.0156076	0.0107839	0.00556239	0.00180973	0.00802591	0.0119893	0.00964896	0.018614	0.00552744	0.0144444	3.93289e-05	0.0075908	0.0152639	0.00666293	0.00854124	0.0117491	0.0103299	0.00528402	0.00309109	0.00581159	0.00733743	0.00952496	0.00865414
		57.2923	106.032		0.0201812	0.00290237	0.0046059	0.0819744	0.00146674	0.00737841	0.0304503	0.0467676	0.032897	0.111724	0.0223207	0.0059432	0.00356909	0.0702232	0.0435197	0.032395	0.0101572	0.010223	0.0468186	0.0597141	0.0146168	0.00561733	0.00493261	0.0084667	0.00655672	0.0126914	0.02486	0.0113036	0.027631	0.0581017	0.00783355	0.0206349
		57.2989	758.567		42.9539	33.4433	49.5104	56.7532	39.417	47.5417	51.6462	80.7276	58.9352	27.81	22.4823	59.1708	44.4285	83.0886	53.0942	50.0669	48.247	33.3561	38.6983	44.5821	50.1457	42.9021	22.9059	42.484	45.1697	33.2832	33.7348	56.9998	49.2051	26.5932	63.1619	42.0979
		57.3025	759.571		19.6463	23.6555	22.6271	25.5933	18.1276	21.516	23.4966	27.7385	27.3079	23.3531	20.0076	27.3138	19.9135	37.9649	24.2654	24.1685	21.6984	15.8376	28.5219	20.6337	22.8218	20.0536	10.5099	19.3256	20.4702	14.973	24.9934	26.2498	22.4946	20.1398	28.7368	21.164
		57.318	788.609		3.94692	0.832722	3.70274	4.02241	3.86528	5.40743	5.29265	4.14712	4.85584	2.29516	1.66463	5.00258	4.38709	7.53141	2.60859	3.97084	2.20331	5.4449	3.67391	3.35295	1.51473	5.03265	1.73173	4.85242	4.27133	7.76132	4.9239	4.61719	4.89509	2.61974	2.85446	3.98331
		57.3305	760.578		29.6203	32.0171	20.168	28.3817	23.2228	31.1162	16.1572	32.9462	19.5183	17.4711	12.6098	31.5315	27.2236	70.8443	27.4754	28.0202	26.8305	24.0737	20.7871	24.0248	15.4336	25.7576	24.9465	41.4714	18.9236	17.5263	15.0424	32.0654	47.648	17.3331	19.7041	24.7712
		57.3427	744.586		0.638087	0.548416	0.573353	0.773974	0.466526	0.230914	0.301025	0.854712	0.743378	0.602905	0.0650258	0.433456	0.743527	0.76431	0.538055	0.551844	0.918098	0.710814	0.359891	0.472521	0.570935	0.519747	0.242166	0.612771	0.273713	0.675478	0.399148	1.32687	0.694665	0.24325	0.722361	0.582829
		57.3445	773.586		0.145551	0.239313	0.214536	0.302443	0.318696	0.211202	0.186807	0.511588	0.218006	0.247943	0.174496	0.0762852	0.320859	0.510933	0.230686	0.260623	0.149843	0.110814	0.232723	0.200288	0.19603	0.179746	0.211179	0.301726	0.126016	0.243002	0.163228	0.231633	0.275171	0.109534	0.236156	0.197806
		58.1104	299.138		0.189856	0.15827	0.234484	0.072155	0.0590804	0.0984787	0.208728	0.0873239	0.102171	0.103118	0.169495	0.176596	0.0596767	0.0727973	0.203423	0.133043	0.137006	0.0799111	0.101986	0.0582924	0.143652	0.220102	0.0759034	0.0476058	0.94559	0.0407253	0.0905918	0.174132	0.0618062	0.145905	0.0428381	0.157736
		58.1432	761.586		12.7842	13.1926	8.07436	11.4299	9.43645	13.3827	6.41936	11.7554	8.1616	7.44932	5.17726	13.4072	10.4851	29.5073	7.68753	11.2233	7.51747	9.24715	8.20685	16.3946	6.48346	10.6875	6.42212	11.0158	18.8096	6.883	5.846	12.8125	13.5302	7.47617	7.81807	9.94336
		58.1446	151.096		0.0818784	0.0947074	0.0808863	0.0606677	0.0834672	0.0824671	0.085825	0.0516635	0.0763966	0.105748	0.0905945	0.0810176	0.0569527	0.10096	0.0964757	0.0819806	0.0957308	0.0533485	0.0085201	0.0758947	0.110259	0.0975494	0.0667261	0.0866387	0.0714955	0.0625452	0.0682709	0.0573073	0.0503411	0.0689312	0.086153	0.0706474
		58.1479	300.142		0.0266852	0.0201798	0.0297416	0.00592327	0.00174256	0.0148056	0.0274084	0.00576262	0.0127677	0.0141605	0.0260111	0.0267989	0.00250425	0.0121029	0.0278037	0.0169599	0.015257	0.00704821	0.00793265	3.93289e-05	0.0156652	0.0291764	0.0042578	3.87768e-05	0.153526	0.00182109	0.0107507	0.0223795	3.62822e-05	0.0188058	0.00628636	0.0195347
		58.1647	586.272		0.0494877	0.0314046	0.050799	0.0164414	0.00787394	0.0209374	0.0447744	0.0118769	0.0169594	0.0226413	0.0309276	0.034619	0.0122874	0.0109956	0.0401088	0.026809	0.0258898	0.0136781	0.0189466	0.0056305	0.0308648	0.0497155	0.0123617	0.010344	0.224276	0.00970099	0.0160854	0.0346125	0.0115085	0.0264223	0.00434795	0.0329589
		58.1878	585.269		0.124239	0.101424	0.138405	0.0389553	0.0398915	0.0584654	0.132625	0.0508017	0.0642101	0.0732601	0.109377	0.111447	0.0332707	0.0472533	0.125727	0.0832901	0.0748294	0.0522851	0.0533303	0.0243889	0.0869132	0.147209	0.0489326	0.0364736	0.635194	0.0181652	0.04838	0.107717	0.0383653	0.0873715	0.0210778	0.0987089
		58.1953	246.242		0.988059	2.81734	0.574031	1.40926	0.401462	0.00957907	0.000957449	2.88517	0.0121192	0.0128755	0.315418	0.347407	1.8124	0.112369	0.0502587	0.783247	0.281892	4.51131	3.64965e-05	0.00117945	0.403652	0.0992735	2.55248	0.004401	0.033678	0.00468983	3.06105	4.13896	3.57571	2.29336	3.16187	1.60824
		58.2052	168.123		0.0202047	0.0213705	0.0231963	0.0172998	0.0187815	0.0218829	0.0153055	0.00880881	0.020574	0.0200286	0.0250842	0.0121064	0.0188768	0.0255175	0.0235626	0.0195067	0.0190865	0.0123264	0.0177925	0.0209733	0.0274496	0.0228893	0.0164778	0.0142681	0.0175618	0.0145927	0.0203501	0.0118535	0.00869287	0.0192781	0.019359	0.0175301
		58.2091	130.086		0.0142885	0.0233967	0.011701	0.0170297	0.0166181	0.0215053	0.0222138	0.0179559	0.0273925	0.0230366	0.0208734	0.0135112	0.00614151	0.0179838	0.0173926	0.0180694	0.0261102	0.0101529	0.018006	0.00818197	0.026969	0.0267185	0.0111785	0.017424	0.0156607	0.0107125	0.015401	0.0103858	0.0160202	0.0201843	0.0162586	0.0166243
		58.2132	746.603		0.349619	0.40483	0.31864	0.447791	0.250259	0.234505	0.371432	0.319055	0.325787	0.128272	0.492353	0.190759	0.333686	0.348176	0.377524	0.326179	0.651591	0.269159	0.263909	0.438241	0.41863	0.37025	0.32661	0.343525	0.394932	0.226283	0.387169	0.399839	0.449622	0.113867	0.364473	0.361207
		59.0178	428.216		3.69524e-05	3.88435e-05	3.74343e-05	0.0618785	0.0159886	0.0195885	3.90046e-05	3.92012e-05	0.0620536	0.0146981	0.0369242	0.0226437	0.0286199	4.91036e-05	4.04642e-05	0.0175117	3.6439e-05	0.0570694	3.64965e-05	3.93289e-05	3.93772e-05	3.83816e-05	0.0251773	3.87768e-05	3.61024e-05	3.51956e-05	0.0452693	3.73564e-05	0.0129988	0.0148084	3.84435e-05	0.0103799
		59.0796	747.606		0.0928632	0.150128	0.12979	0.107986	0.110715	0.0700626	0.173351	0.198404	0.407713	0.0873644	0.222748	0.0814268	0.0979383	0.116921	0.12144	0.14459	0.167384	0.0995443	0.104532	0.0787305	0.123344	0.08998	0.0390462	0.119081	0.0693163	0.088856	0.104475	0.130407	0.0837186	0.067337	0.10839	0.0982761
		59.0807	774.597		0.157093	0.230976	0.118164	0.235424	0.293459	0.207525	0.175355	0.231181	0.187608	0.27035	0.187524	0.19655	0.131932	0.533388	0.167509	0.221602	0.158022	0.203829	0.20275	0.166359	0.172106	0.21756	0.218504	0.121239	0.0937914	0.0920108	0.0645597	0.213979	0.291898	0.214675	0.187657	0.174596
		59.0894	667.477		0.30112	0.101361	0.0520967	0.00267314	3.92488e-05	4.16412e-05	3.90046e-05	3.92012e-05	4.1721e-05	3.88719e-05	3.80149e-05	3.88116e-05	0.0324147	4.91036e-05	4.04642e-05	0.0326715	0.0088447	3.87584e-05	0.0153396	0.0555466	0.152527	3.83816e-05	0.175656	3.87768e-05	0.0117334	3.51956e-05	3.37084e-05	3.73564e-05	3.62822e-05	0.00461707	0.00172928	0.0284169
		59.1247	813.616		0.570166	2.23214	0.484036	0.125788	1.51852	0.871569	0.743704	1.0199	1.17352	0.8036	0.670942	1.29211	0.915228	0.877077	0.589858	0.925876	0.921988	0.712581	0.662016	0.995249	1.08972	0.870915	0.155576	1.24491	2.49163	1.50159	0.577244	1.14587	2.03704	0.801364	1.41116	1.10792
		59.8746	732.551		2.98348	4.36446	0.692898	1.95509	1.19072	1.78112	1.32334	1.20965	1.08413	1.5838	0.64113	1.36113	1.87508	1.92922	1.24398	1.68128	2.16025	1.99876	1.06196	1.23721	1.12598	1.24896	1.26821	3.8017	2.94798	1.60878	0.905935	1.41546	2.07609	0.960809	1.41391	1.68213
		59.9152	703.506		0.568672	0.188381	0.0929952	0.00702174	3.92488e-05	4.16412e-05	3.90046e-05	3.92012e-05	4.1721e-05	3.88719e-05	3.80149e-05	3.88116e-05	0.0604299	4.91036e-05	4.04642e-05	0.0611937	0.024717	3.87584e-05	0.0264307	0.0929541	0.257748	3.83816e-05	0.341207	0.00139318	0.0238647	3.51956e-05	3.37084e-05	3.73564e-05	3.62822e-05	0.00593466	3.84435e-05	0.0516338
		59.9361	733.557		0.949483	1.37455	0.208595	1.01241	0.536996	0.880925	0.55789	0.510133	0.489467	0.463548	0.474967	0.705327	0.79825	0.847568	0.469957	0.685338	1.41457	0.837026	0.724874	0.527514	0.255658	0.778163	0.275135	1.16344	1.02242	0.41098	0.225215	0.97042	1.19114	0.608923	0.539386	0.729658
		59.937	240.152		0.00250501	3.88435e-05	0.0022474	0.00194012	0.00137173	0.00744559	0.00943542	3.92012e-05	0.00753012	0.011456	0.00147474	3.88116e-05	3.54233e-05	0.00582718	0.00587558	0.00381741	0.00998207	3.87584e-05	0.00746845	0.0112775	0.00426463	0.0018871	3.52523e-05	0.0196424	0.00507568	0.00672101	3.37084e-05	3.73564e-05	3.62822e-05	3.46669e-05	3.84435e-05	0.00443822
		59.954	704.509		0.196179	0.0682839	0.0310773	0.00366831	0.00447889	0.00193339	0.00108358	3.92012e-05	0.00567367	3.88719e-05	0.00138987	0.0043392	0.0255951	0.0200006	0.00338814	0.024478	0.0166896	0.00315906	0.00956422	0.0265279	0.0852875	0.00183749	0.120093	0.00910858	0.0237911	0.00363392	3.37084e-05	0.00480202	0.0330559	0.00441542	0.00453447	0.0231023
		59.9561	256.174		0.0231692	0.0327782	0.0151422	0.00986042	0.0132519	0.0367611	0.0334935	0.00715775	0.0237089	0.0408184	0.0209542	0.0159389	0.0137634	0.0199152	0.021341	0.0218703	0.0589441	0.00648505	0.0229655	0.0283471	0.0349111	0.0321599	0.0316182	0.0693566	0.0216143	0.0203387	0.0100156	0.00229401	3.62822e-05	0.008853	0.0137768	0.0241144
		59.9565	834.596		0.415878	0.441494	0.387612	0.450609	0.663582	0.751598	0.376343	0.503084	0.300016	0.431724	0.330278	0.438605	0.563732	0.407749	0.346607	0.453928	0.268901	0.388225	0.44917	0.440712	0.548175	0.453043	0.47416	0.315696	0.613278	0.4084	0.192181	0.460541	0.787811	0.453591	0.486524	0.449361
		59.9571	838.627		0.144002	0.309916	0.0779421	0.130149	0.192787	0.297097	0.137953	0.227012	0.10669	0.147155	0.107679	0.130232	0.198521	0.153701	0.116853	0.165179	0.154008	0.129948	0.125994	0.268098	0.136648	0.145599	0.143618	0.259972	0.150387	0.247182	0.122133	0.145582	0.355686	0.187553	0.162146	0.182304
		59.9606	837.616		0.159355	0.177019	0.118936	0.157559	0.195883	0.205267	0.118045	0.226128	0.109586	0.165058	0.107455	0.126496	0.144807	0.295927	0.186352	0.166258	0.0753539	0.112391	0.127104	0.166936	0.179417	0.169104	0.165499	0.312846	0.339158	0.236439	0.0740114	0.181136	0.256268	0.145422	0.328263	0.19129
		59.9909	766.57		0.489368	0.337588	0.16656	0.224069	0.157947	0.338083	0.21723	0.480548	0.131718	0.281453	0.223029	0.10259	0.173934	0.151969	0.218785	0.246325	0.231527	0.1404	0.246439	0.529602	0.176543	0.332279	0.230501	0.106871	0.191079	0.104045	0.155229	0.441247	0.251749	0.201015	0.196538	0.235671
		60.0234	721.589		0.0229748	0.0588817	0.0447881	0.031081	0.0416652	0.0431655	0.0627653	0.0512662	0.0520567	0.0279633	0.061426	0.0540158	0.0465563	0.0401989	0.067227	0.0470688	0.114864	0.0554804	0.0434325	0.0434272	0.0551731	0.0835573	0.0308192	0.120278	0.095079	0.0946685	0.069687	0.0773411	0.0513594	0.0287991	0.0380519	0.0668012
		60.8184	750.539		0.0785588	0.102474	0.0969782	0.109406	0.198904	0.113458	0.153824	0.213358	0.28419	0.0901923	0.0881807	0.0724517	0.123547	0.157911	0.0815814	0.131001	0.0942017	0.132795	0.0962497	0.0970239	0.0816091	0.121366	0.10386	0.121933	0.160293	0.0744448	0.0592816	0.16038	0.101964	0.0763723	0.0678284	0.103307
		60.8234	734.567		1.46747	2.1225	1.37955	0.894549	0.953057	1.22934	1.38021	1.44706	0.84106	0.901729	1.58568	1.17509	2.37564	1.56077	1.21835	1.3688	1.62373	2.06695	1.44933	1.64739	0.889663	1.22667	0.900475	1.15069	1.2534	0.972916	0.938361	2.15848	1.68986	0.818724	1.17864	1.33102
		61.6433	809.587		0.737837	0.653272	1.27842	0.574915	0.893763	0.964291	0.710181	1.57932	0.486486	0.985259	0.634944	0.655765	0.625282	0.941559	0.611503	0.822186	0.515438	0.621876	0.71022	0.872244	0.700891	0.713309	0.787668	0.706018	0.900351	0.519455	0.360481	1.01613	0.846063	1.24036	0.813495	0.754933
		61.7883	725.521		0.604352	0.233118	0.0912673	0.0266908	0.024442	0.0324759	0.0255746	0.0316878	0.191125	0.0280156	0.0264409	0.00890388	0.0568895	0.0266009	0.0225104	0.0953397	0.0401046	0.0205851	0.0295039	0.0534603	0.276428	0.0196098	0.0391975	0.0287508	0.0442922	0.0215129	0.0108744	0.0886769	0.0201247	0.0207843	0.00891516	0.048188
		61.7903	706.536		0.174017	0.145461	0.0332394	0.10613	0.113435	0.181045	0.142126	0.073497	0.0505807	0.0763611	0.131699	0.115054	0.277127	0.270645	0.13934	0.135317	0.165389	0.211028	0.0900803	0.0657625	0.063034	0.179319	0.067102	0.230303	0.436047	0.130958	0.0913092	0.324685	0.393015	0.0589457	0.125254	0.175482
		61.8041	707.54		0.0296202	0.0787009	0.00896738	0.0662826	0.0635725	0.0346346	0.0262823	0.0286324	0.0261848	0.0485166	0.0283024	0.0489048	0.0445483	0.117779	0.049801	0.0467153	0.0462903	0.0441854	0.0344223	0.0304883	0.0158696	0.0360698	0.0060718	0.0746976	0.106587	0.051367	0.0309275	0.0350392	0.163123	0.0276869	0.0469262	0.0499835
		61.8921	218.211		6.5571	6.21726	5.83798	2.89525	2.49694	0.471761	0.0192893	8.37461	0.115895	0.297819	1.91767	2.67647	8.01214	0.821775	0.720381	3.16216	2.57005	13.3058	0.0291411	0.0181669	2.22144	0.712192	12.3155	0.0978874	0.425709	0.066753	12.9354	18.4105	16.0201	5.62001	8.49859	6.21648
		62.5556	768.585		0.421956	0.543301	0.912829	0.563161	0.300846	0.703097	0.746722	0.46889	0.417189	0.482646	0.470543	0.306377	0.729575	0.244697	0.451168	0.517533	0.435211	0.54116	0.49159	0.692078	0.405387	0.396134	0.394859	0.431044	0.671613	0.280696	0.387062	1.57063	0.385971	0.400931	0.444264	0.528575
		62.5612	807.569		0.845136	0.752835	1.03761	0.915427	1.18599	1.38525	0.839874	1.09209	0.637179	0.885002	0.810815	0.985821	0.995228	1.05201	0.836009	0.950419	0.566216	0.74037	1.21416	1.10791	0.881111	0.798533	0.960168	0.48316	0.927296	0.734525	0.425643	1.084	1.04907	0.914161	1.02821	0.860969
		62.729	219.214		0.85551	0.806038	0.778509	0.368448	0.310747	0.0551155	0.00875141	1.13886	0.0127818	0.0311433	0.2473	0.317659	1.00464	0.100213	0.0874824	0.408214	0.32711	1.80634	0.0032418	3.93289e-05	0.279976	0.0820836	1.54375	0.00533871	0.051723	0.00713981	1.72407	2.41096	2.09241	0.700225	1.13066	0.811004
		63.4427	300.2		0.0541853	0.0960004	0.0510169	0.0478026	0.0458524	0.0749714	0.0395581	0.0237116	0.0419898	0.0749908	0.0483175	0.044141	0.0536416	0.059472	0.0356057	0.0527505	0.0800757	0.0426836	0.0587603	0.0748515	0.0751444	0.0681854	0.074286	0.439339	0.0322848	0.0393449	0.0532329	0.0374568	0.0471865	0.0507492	0.0720296	0.0830407
		63.4455	283.174		0.0521405	0.081456	0.0396457	0.044801	0.0416558	0.0678484	0.0412723	0.0224546	0.041328	0.0792099	0.0461174	0.0287862	0.0339659	0.0570514	0.0315944	0.0472885	0.0717388	0.0350641	0.0553853	0.0686307	0.0731664	0.0710072	0.0684492	0.389882	0.0299243	0.0356368	0.0497602	0.0318128	0.0441471	0.0427153	0.0647057	0.0754684
		63.4506	284.177		3.69524e-05	0.00289939	3.74343e-05	4.03431e-05	3.92488e-05	0.00398487	0.0029256	3.92012e-05	0.0036523	0.00472923	0.00206506	3.88116e-05	0.00199002	0.00225826	4.04642e-05	0.00165181	0.00451604	3.87584e-05	0.00290657	3.93289e-05	0.00466218	0.00434896	0.00185936	0.0389843	3.61024e-05	0.0031572	0.00163164	3.73564e-05	3.62822e-05	3.46669e-05	0.00228577	0.00430497
[truncated: 2,814 more rows]
